# Supplementary material for: FASLG Derived from Fibroblasts in Hydroxyapatite‐Rich Microenvironment Induces Urothelial Anoikis to Trigger Randall's Plaque Exposure
Source: Adv Sci (Weinh). 2026 Apr 2;13(34):e21605. doi: 10.1002/advs.202521605 (PMC13285130; doi:10.1002/advs.202521605)
Supplement: Supplementary file 1 — Supporting File 1: advs75114‐sup‐0001‐TablesS1.xlsx. [file ADVS-13-e21605-s002.xlsx]

## Sheet: Table S1
Table S1 Complete list of proteins identified and quantified by mass spectrometry in RP and NRP tissues
Gene Name	Gene Name	Description	Unique peptides	Average(B)	Average(A)	log2FoldChange	FoldChange	Regulation	p-value
IGHD	IGHD	Immunoglobulin heavy constant delta	6	21.1774	18.0625	3.11483	8.66279	Up	0.00452318
IGHA2	IGHA2	Immunoglobulin heavy constant alpha 2	4	22.9149	20.3673	2.54759	5.84656	Up	0.00915723
ANKRD13D	ANKRD13D	Ankyrin repeat domain-containing protein 13D	1	19.5515	17.1269	2.42454	5.36859	Up	4.11775e-06
FASLG	FASLG	Tumor necrosis factor ligand superfamily member 6	4	23.766	21.5473	2.21877	4.65498	Up	0.00457911
PROSER3	PROSER3	Proline and serine-rich protein 3	1	21.3729	19.3256	2.04726	4.13319	Up	0.0344239
CCL14	CCL14	C-C motif chemokine 14	1	18.1657	16.1331	2.03258	4.09136	Up	0.0485841
TMEM222	TMEM222	Transmembrane protein 222	2	15.8298	13.8109	2.01892	4.05279	Up	0.0447024
CST3	CST3	Cystatin-C	5	22.6746	20.7048	1.96982	3.91719	Up	0.044455
CFHR3	CFHR3	Complement factor H-related protein 3	2	21.1496	19.3213	1.82828	3.55113	Up	0.00359706
CNNM4	CNNM4	Metal transporter CNNM4	3	19.0251	17.267	1.75811	3.38256	Up	0.0334277
SLPI	SLPI	Antileukoproteinase	3	21.721	20.0173	1.70369	3.25733	Up	0.0264897
STEAP4	STEAP4	Metalloreductase STEAP4	13	21.2567	19.6661	1.59058	3.01171	Up	0.0156455
ORM1	ORM1	Alpha-1-acid glycoprotein 1	6	23.0626	21.7621	1.30051	2.46316	Up	0.0242346
TSPAN1	TSPAN1	Tetraspanin-1	1	20.3911	19.1834	1.20769	2.30967	Up	0.0332158
PLEKHB2	PLEKHB2	Pleckstrin homology domain-containing family B member 2	2	18.0365	16.8304	1.20608	2.3071	Up	0.00930346
TBC1D13	TBC1D13	TBC1 domain family member 13	9	22.4177	21.2778	1.13994	2.20372	Up	0.0437404
SLC12A3	SLC12A3	Solute carrier family 12 member 3	11	19.6523	18.5295	1.12279	2.17767	Up	0.00861855
BTN2A1	BTN2A1	Butyrophilin subfamily 2 member A1	3	19.8789	18.7617	1.11715	2.16918	Up	0.00825417
ENPEP	ENPEP	Glutamyl aminopeptidase	27	25.8551	24.7403	1.11476	2.16558	Up	0.0251103
CSNK2A2	CSNK2A2	Casein kinase II subunit alpha'	9	19.4355	18.3296	1.10589	2.15231	Up	0.041917
OSTM1	OSTM1	Osteopetrosis-associated transmembrane protein 1	2	19.3794	18.2962	1.08314	2.11864	Up	0.043084
AP5M1	AP5M1	AP-5 complex subunit mu-1	2	17.0074	15.93	1.07743	2.11028	Up	0.00548704
GOLGA2	GOLGA2	Golgin subfamily A member 2	18	22.2921	21.2391	1.05303	2.07489	Up	0.0462216
POU2F1	POU2F1	POU domain, class 2, transcription factor 1	2	17.6471	16.6138	1.03334	2.04675	Up	0.00797268
RBPMS2	RBPMS2	RNA-binding protein with multiple splicing 2	1	19.0274	18.0097	1.01773	2.02473	Up	0.0280433
FKBP11	FKBP11	Peptidyl-prolyl cis-trans isomerase FKBP11	3	20.402	19.4109	0.991124	1.98773	Up	0.00352791
CFHR2	CFHR2	Complement factor H-related protein 2	4	23.6128	22.6532	0.959626	1.94481	Up	0.0215085
FAM83H	FAM83H	Protein FAM83H	2	16.5028	15.5597	0.943096	1.92265	Up	0.0387788
ANKRD30A	ANKRD30A	Ankyrin repeat domain-containing protein 30A	2	20.9416	20.0787	0.86291	1.8187	Up	0.00505106
AP5Z1	AP5Z1	AP-5 complex subunit zeta-1	6	18.8661	18.0217	0.844392	1.79551	Up	0.023483
CAT	CAT	Catalase	23	26.4792	25.6543	0.8249	1.77141	Up	0.0469876
EHBP1	EHBP1	EH domain-binding protein 1	6	19.6155	18.8301	0.7854	1.72357	Up	0.0332099
CSNK2B	CSNK2B	Casein kinase II subunit beta	3	20.1185	19.3332	0.785326	1.72348	Up	0.0111822
CCN2	CCN2	CCN family member 2	6	20.3405	19.5909	0.749612	1.68134	Up	0.0231903
TMEM176A	TMEM176A	Transmembrane protein 176A	2	19.5437	18.8039	0.739806	1.66995	Up	0.0428951
CLPTM1L	CLPTM1L	Lipid scramblase CLPTM1L	5	20.7471	20.0119	0.735168	1.66459	Up	0.0472507
OSCP1	OSCP1	Protein OSCP1	2	19.3724	18.6628	0.70958	1.63533	Up	0.0403995
KIAA2013	KIAA2013	Uncharacterized protein KIAA2013	3	20.0819	19.3735	0.708396	1.63399	Up	0.0205516
EPS8L2	EPS8L2	Epidermal growth factor receptor kinase substrate 8-like protein 2	18	25.3539	24.6472	0.706706	1.63207	Up	0.0367622
NF1	NF1	Neurofibromin	23	20.6499	19.9579	0.691968	1.61549	Up	0.0410725
TBXAS1	TBXAS1	Thromboxane-A synthase	14	21.7756	21.1001	0.675514	1.59717	Up	0.0176973
PARD3B	PARD3B	Partitioning defective 3 homolog B	7	19.3694	18.7044	0.66508	1.58566	Up	0.0292103
COMMD1	COMMD1	COMM domain-containing protein 1	3	20.212	19.5556	0.656414	1.57616	Up	0.0129541
RFX5	RFX5	DNA-binding protein RFX5	6	19.672	19.0285	0.64352	1.56214	Up	0.0275484
ZC3HAV1L	ZC3HAV1L	Zinc finger CCCH-type antiviral protein 1-like	4	20.4456	19.8185	0.627158	1.54452	Up	0.0397423
SOS1	SOS1	Son of sevenless homolog 1	2	18.4699	17.8444	0.625542	1.54279	Up	0.0290594
PRDX4	PRDX4	Peroxiredoxin-4	3	20.1669	19.5562	0.61073	1.52703	Up	0.0273508
SLC30A1	SLC30A1	Proton-coupled zinc antiporter SLC30A1	7	20.4355	19.8257	0.609786	1.52603	Up	0.0216316
EXOC3	EXOC3	Exocyst complex component 3	21	23.3433	22.737	0.606264	1.52231	Up	0.0305841
CHID1	CHID1	Chitinase domain-containing protein 1	8	22.362	21.7571	0.604858	1.52083	Up	0.041186
BRIX1	BRIX1	Ribosome biogenesis protein BRX1 homolog	5	20.1389	19.5507	0.588188	1.50336	Up	0.0356111
KIF21A	KIF21A	Kinesin-like protein KIF21A	16	20.8924	20.312	0.580342	1.4952	Up	0.0188837
CYP20A1	CYP20A1	Cytochrome P450 20A1	13	22.243	21.671	0.572	1.48658	Up	0.0329678
IRGQ	IRGQ	Immunity-related GTPase family Q protein	7	21.0523	20.4845	0.56773	1.48219	Up	0.0313085
VAV2	VAV2	Guanine nucleotide exchange factor VAV2	15	22.2724	21.7087	0.563722	1.47808	Up	0.00486013
NAA30	NAA30	N-alpha-acetyltransferase 30	4	19.6307	19.0801	0.550604	1.4647	Up	0.0453676
INPP5D	INPP5D	Phosphatidylinositol 3,4,5-trisphosphate 5-phosphatase 1	8	17.5768	17.0302	0.546578	1.46062	Up	0.0318753
DSP	DSP	Desmoplakin	43	22.694	22.1518	0.542214	1.45621	Up	0.00817791
MLST8	MLST8	Target of rapamycin complex subunit LST8	3	17.0682	16.5277	0.540518	1.45449	Up	0.0264619
CSNK2A1	CSNK2A1	Casein kinase II subunit alpha	5	20.7912	20.2632	0.52801	1.44194	Up	0.0162697
MTM1	MTM1	Myotubularin	14	22.736	22.2123	0.523746	1.43768	Up	0.0249201
STX7	STX7	Syntaxin-7	8	24.4188	23.8953	0.523538	1.43748	Up	0.0359461
LCMT1	LCMT1	Leucine carboxyl methyltransferase 1	8	21.2905	20.7687	0.521836	1.43578	Up	0.024276
TPT1	TPT1	Translationally-controlled tumor protein	5	22.448	21.9285	0.519518	1.43348	Up	0.00191903
CCDC25	CCDC25	Coiled-coil domain-containing protein 25	5	19.8827	19.3783	0.504398	1.41853	Up	0.0333459
CERS6	CERS6	Ceramide synthase 6	3	20.1409	19.6491	0.491734	1.40613	Up	0.0359517
ERI3	ERI3	ERI1 exoribonuclease 3	4	21.238	20.7625	0.475532	1.39043	Up	0.0393202
SDF4	SDF4	45 kDa calcium-binding protein	6	20.7526	20.2803	0.472376	1.38739	Up	0.00937971
APPL2	APPL2	DCC-interacting protein 13-beta	13	21.2172	20.7489	0.468302	1.38348	Up	0.0368269
MEMO1	MEMO1	Protein MEMO1	6	21.2919	20.8366	0.455298	1.37107	Up	0.0411844
TCP1	TCP1	T-complex protein 1 subunit alpha	27	26.1866	25.7362	0.450374	1.36639	Up	0.0400587
IGSF8	IGSF8	Immunoglobulin superfamily member 8	8	21.5121	21.0636	0.448496	1.36462	Up	0.0468128
WASHC5	WASHC5	WASH complex subunit 5	33	24.0589	23.6124	0.446542	1.36277	Up	0.0290901
CCT7	CCT7	T-complex protein 1 subunit eta	23	25.2283	24.8024	0.425868	1.34338	Up	0.0357259
TP53I3	TP53I3	Quinone oxidoreductase PIG3	9	22.6332	22.2175	0.415736	1.33398	Up	0.0376891
AP1B1	AP1B1	AP-1 complex subunit beta-1	13	24.0534	23.6404	0.413038	1.33149	Up	0.0494855
TMEM161A	TMEM161A	Transmembrane protein 161A	4	18.6912	18.2816	0.409524	1.32825	Up	0.0295729
SNX5	SNX5	Sorting nexin-5	15	24.6762	24.2687	0.407462	1.32635	Up	0.00471604
ITSN2	ITSN2	Intersectin-2	23	22.3284	21.9421	0.386328	1.30706	Up	0.0364572
DNAJA2	DNAJA2	DnaJ homolog subfamily A member 2	13	23.6844	23.3245	0.359868	1.28331	Up	0.0131846
DIS3L2	DIS3L2	DIS3-like exonuclease 2	17	21.5028	21.1449	0.357862	1.28153	Up	0.0340818
PIGK	PIGK	GPI-anchor transamidase	8	21.3983	21.0733	0.324968	1.25264	Up	0.0118916
CDK5	CDK5	Cyclin-dependent kinase 5	8	21.6292	21.3293	0.299858	1.23102	Up	0.0279016
ATP2A1	ATP2A1	Sarcoplasmic/endoplasmic reticulum calcium ATPase 1	1	24.4174	24.1201	0.29731	1.22885	Up	0.0356927
TMTC3	TMTC3	Protein O-mannosyl-transferase TMTC3	16	21.172	20.8755	0.29649	1.22815	Up	0.00116407
HGS	HGS	Hepatocyte growth factor-regulated tyrosine kinase substrate	14	22.9865	22.7042	0.282312	1.21614	Up	0.00523484
DNM1L	DNM1L	Dynamin-1-like protein	27	24.3587	24.0801	0.278594	1.21301	Up	0.0216379
GOLIM4	GOLIM4	Golgi integral membrane protein 4	9	21.2146	20.9413	0.27329	1.20856	Up	0.046697
SNF8	SNF8	Vacuolar-sorting protein SNF8	3	21.4017	21.1375	0.264254	1.20101	Up	0.0198593
PRPS1	PRPS1	Ribose-phosphate pyrophosphokinase 1	5	22.4356	22.176	0.259624	1.19717	Up	0.0400517
PLAA	PLAA	Phospholipase A-2-activating protein	21	23.3101	23.0533	0.256856	1.19487	Up	0.0105584
TRAPPC3	TRAPPC3	Trafficking protein particle complex subunit 3	4	22.1094	21.8548	0.254584	1.19299	Up	0.018092
CERS2	CERS2	Ceramide synthase 2	6	22.1931	21.9399	0.25324	1.19188	Up	0.0438341
PBDC1	PBDC1	Protein PBDC1	6	22.2557	22.0098	0.245896	1.18583	Up	0.0284196
FAM184B	FAM184B	Protein FAM184B	2	20.3276	20.0846	0.243034	1.18348	Up	0.0335302
PDCD6IP	PDCD6IP	Programmed cell death 6-interacting protein	31	25.5111	25.2897	0.221376	1.16585	Up	0.0241392
VMP1	VMP1	Vacuole membrane protein 1	2	20.8728	20.6689	0.203902	1.15181	Up	0.0366908
CPSF1	CPSF1	Cleavage and polyadenylation specificity factor subunit 1	18	22.6919	22.5398	0.152168	1.11124	Up	0.0151082
GOLGA3	GOLGA3	Golgin subfamily A member 3	24	22.4528	22.6103	-0.157492	0.896582	Down	0.0348375
UBXN6	UBXN6	UBX domain-containing protein 6	7	21.7594	21.947	-0.187556	0.878092	Down	0.0407907
PRPSAP1	PRPSAP1	Phosphoribosyl pyrophosphate synthase-associated protein 1	9	21.3649	21.5639	-0.199	0.871154	Down	0.031503
EIF3CL	EIF3CL	Eukaryotic translation initiation factor 3 subunit C-like protein	21	24.7435	24.9502	-0.206738	0.866494	Down	0.00269201
PIGS	PIGS	GPI transamidase component PIG-S	8	21.0732	21.2799	-0.206752	0.866486	Down	0.0233292
RPL10	RPL10	Large ribosomal subunit protein uL16	8	24.6509	24.8842	-0.23321	0.85074	Down	0.0186697
KPNA3	KPNA3	Importin subunit alpha-4	4	20.6573	20.8919	-0.23457	0.849938	Down	0.0213841
EIF3G	EIF3G	Eukaryotic translation initiation factor 3 subunit G	4	22.0109	22.2497	-0.23882	0.847438	Down	0.0390122
GMPS	GMPS	GMP synthase [glutamine-hydrolyzing]	17	22.2278	22.4777	-0.249944	0.840929	Down	0.0498437
IMPACT	IMPACT	Protein IMPACT	8	20.9988	21.2505	-0.251764	0.839869	Down	0.0328798
EIF3D	EIF3D	Eukaryotic translation initiation factor 3 subunit D	15	23.6385	23.8923	-0.253748	0.838715	Down	0.0100547
GET1	GET1	Guided entry of tail-anchored proteins factor 1	4	20.1132	20.3685	-0.255342	0.837789	Down	0.0139034
DNPEP	DNPEP	Aspartyl aminopeptidase	14	24.6811	24.9448	-0.26366	0.832972	Down	0.0368493
NUMA1	NUMA1	Nuclear mitotic apparatus protein 1	63	25.0225	25.2899	-0.267386	0.830824	Down	0.0386558
PRPF4	PRPF4	U4/U6 small nuclear ribonucleoprotein Prp4	12	21.5724	21.8569	-0.284494	0.82103	Down	0.0465167
RANGAP1	RANGAP1	Ran GTPase-activating protein 1	20	22.6275	22.9143	-0.286816	0.819709	Down	0.0110026
U2SURP	U2SURP	U2 snRNP-associated SURP motif-containing protein	13	21.9156	22.2061	-0.290464	0.817639	Down	0.0356203
THTPA	THTPA	Thiamine-triphosphatase	6	20.8164	21.1195	-0.303068	0.810527	Down	0.0176531
EML1	EML1	Echinoderm microtubule-associated protein-like 1	14	22.932	23.2456	-0.31362	0.80462	Down	0.0247733
TOMM34	TOMM34	Mitochondrial import receptor subunit TOM34	9	20.9382	21.2593	-0.321178	0.800416	Down	0.030727
SNRPB2	SNRPB2	U2 small nuclear ribonucleoprotein B''	4	22.357	22.6815	-0.324474	0.798589	Down	0.0307157
MYEF2	MYEF2	Myelin expression factor 2	12	22.8389	23.1717	-0.332822	0.793982	Down	0.0347448
CTR9	CTR9	RNA polymerase-associated protein CTR9 homolog	13	20.9385	21.2813	-0.342808	0.788505	Down	0.0266525
LSS	LSS	Lanosterol synthase	22	22.8159	23.1601	-0.344236	0.787725	Down	0.0414898
SF3B6	SF3B6	Splicing factor 3B subunit 6	4	21.2553	21.6024	-0.347078	0.786175	Down	0.0396325
NUP155	NUP155	Nuclear pore complex protein Nup155	29	23.0495	23.4057	-0.356204	0.781217	Down	0.0266551
CCNY	CCNY	Cyclin-Y	5	19.9585	20.3167	-0.358226	0.780123	Down	0.0303578
RANBP3	RANBP3	Ran-binding protein 3	12	21.876	22.241	-0.36501	0.776463	Down	0.028581
SRSF2	SRSF2	Serine/arginine-rich splicing factor 2	3	23.5139	23.8798	-0.365854	0.776009	Down	0.0430242
EPB41L2	EPB41L2	Band 4.1-like protein 2	35	25.3377	25.7058	-0.368084	0.774811	Down	0.0367303
U2AF2	U2AF2	Splicing factor U2AF 65 kDa subunit	8	23.4552	23.8246	-0.369416	0.774096	Down	0.0390434
BAP18	BAP18	Chromatin complexes subunit BAP18	3	20.3213	20.6965	-0.375202	0.770997	Down	0.0311124
SF3B1	SF3B1	Splicing factor 3B subunit 1	36	24.3869	24.7646	-0.377656	0.769687	Down	0.038515
SAFB2	SAFB2	Scaffold attachment factor B2	11	22.8731	23.2531	-0.379918	0.768481	Down	0.0302255
SLIRP	SLIRP	SRA stem-loop-interacting RNA-binding protein, mitochondrial	9	23.3548	23.7389	-0.384106	0.766254	Down	0.0493455
ME2	ME2	NAD-dependent malic enzyme, mitochondrial	18	24.4217	24.8117	-0.390026	0.763116	Down	0.0288715
MRPL54	MRPL54	Large ribosomal subunit protein mL54	1	20.6389	21.0337	-0.394812	0.760588	Down	0.0393167
GOLPH3	GOLPH3	Golgi phosphoprotein 3	5	21.3492	21.7463	-0.397138	0.759363	Down	0.000402918
PRKACB	PRKACB	cAMP-dependent protein kinase catalytic subunit beta	2	19.7434	20.1441	-0.400734	0.757473	Down	0.000596681
PNN	PNN	Pinin	15	22.0793	22.4847	-0.405332	0.755063	Down	0.0296404
DNAJC8	DNAJC8	DnaJ homolog subfamily C member 8	5	21.7766	22.1832	-0.40659	0.754404	Down	0.0328581
ERLIN2	ERLIN2	Erlin-2	13	24.8063	25.2142	-0.407896	0.753722	Down	0.0474402
XPO1	XPO1	Exportin-1	27	23.9171	24.333	-0.415938	0.749532	Down	0.00782354
HNRNPA1	HNRNPA1	Heterogeneous nuclear ribonucleoprotein A1	15	25.1923	25.614	-0.421636	0.746578	Down	0.0310009
GLB1	GLB1	Beta-galactosidase	9	23.7639	24.1859	-0.422062	0.746357	Down	0.00410687
UBA2	UBA2	SUMO-activating enzyme subunit 2	16	22.8691	23.2988	-0.429736	0.742398	Down	0.0277902
MAML1	MAML1	Mastermind-like protein 1	1	21.3959	21.8276	-0.431702	0.741387	Down	0.0488581
UBL4A	UBL4A	Ubiquitin-like protein 4A	5	21.1463	21.5832	-0.436922	0.738709	Down	0.0389381
SRSF9	SRSF9	Serine/arginine-rich splicing factor 9	11	23.0018	23.4445	-0.442698	0.735757	Down	0.00383413
ASAH1	ASAH1	Acid ceramidase	18	25.9496	26.398	-0.44836	0.732875	Down	0.0238161
SAE1	SAE1	SUMO-activating enzyme subunit 1	7	21.9497	22.3994	-0.449684	0.732203	Down	0.0212894
SFT2D3	SFT2D3	Vesicle transport protein SFT2C	2	18.4063	18.8588	-0.452476	0.730788	Down	0.0224841
SRSF11	SRSF11	Serine/arginine-rich splicing factor 11	2	18.5533	19.008	-0.454686	0.729669	Down	0.0264784
PPP2R5C	PPP2R5C	Serine/threonine-protein phosphatase 2A 56 kDa regulatory subunit gamma isoform	4	21.3688	21.8314	-0.462648	0.725653	Down	0.0235328
DEF6	DEF6	Differentially expressed in FDCP 6 homolog	1	19.9961	20.4603	-0.46421	0.724868	Down	0.00704412
NADK2	NADK2	NAD kinase 2, mitochondrial	14	23.5736	24.0388	-0.465244	0.724349	Down	0.048609
SH2D3C	SH2D3C	SH2 domain-containing protein 3C	2	21.0021	21.4693	-0.467236	0.723349	Down	0.0159073
RTF1	RTF1	RNA polymerase-associated protein RTF1 homolog	9	20.1752	20.6451	-0.469882	0.722024	Down	0.0235203
PIP4P1	PIP4P1	Type 1 phosphatidylinositol 4,5-bisphosphate 4-phosphatase	4	20.1154	20.5925	-0.47704	0.71845	Down	0.021801
FAM114A2	FAM114A2	Protein FAM114A2	11	20.9483	21.4298	-0.481512	0.716227	Down	0.00881993
CPSF6	CPSF6	Cleavage and polyadenylation specificity factor subunit 6	8	22.7162	23.2025	-0.486378	0.713815	Down	0.0426322
DPP7	DPP7	Dipeptidyl peptidase 2	12	23.53	24.0172	-0.487204	0.713406	Down	0.0450371
PCNA	PCNA	Proliferating cell nuclear antigen	6	22.1004	22.5912	-0.490836	0.711613	Down	0.0228829
PPP1R12B	PPP1R12B	Protein phosphatase 1 regulatory subunit 12B	3	19.8076	20.3032	-0.495522	0.709305	Down	0.0433379
GTF3C4	GTF3C4	General transcription factor 3C polypeptide 4	11	20.2884	20.7895	-0.50115	0.706543	Down	0.0420399
MAK	MAK	Serine/threonine-protein kinase MAK	2	21.1498	21.6542	-0.50431	0.704997	Down	0.00743006
SLTM	SLTM	SAFB-like transcription modulator	8	20.5305	21.0457	-0.515192	0.6997	Down	0.0278141
MRPL16	MRPL16	Large ribosomal subunit protein uL16m	7	21.3944	21.9118	-0.51738	0.698639	Down	0.0466635
UTP18	UTP18	U3 small nucleolar RNA-associated protein 18 homolog	3	17.578	18.102	-0.524	0.695441	Down	0.0384563
EXOSC10	EXOSC10	Exosome complex component 10	16	20.6696	21.1957	-0.526116	0.694422	Down	0.009247
FBXL20	FBXL20	F-box/LRR-repeat protein 20	5	20.3647	20.901	-0.536248	0.689562	Down	0.0357863
MRPL22	MRPL22	Large ribosomal subunit protein uL22m	6	22.5869	23.1288	-0.541876	0.686877	Down	0.0497952
PPP2R2D	PPP2R2D	Serine/threonine-protein phosphatase 2A 55 kDa regulatory subunit B delta isoform	1	18.5855	19.1335	-0.54801	0.683963	Down	0.0261663
HNRNPH3	HNRNPH3	Heterogeneous nuclear ribonucleoprotein H3	8	23.4763	24.0372	-0.560982	0.677841	Down	0.0331756
RBM3	RBM3	RNA-binding protein 3	1	20.8755	21.4441	-0.568584	0.674278	Down	0.0304289
NAGA	NAGA	Alpha-N-acetylgalactosaminidase	6	22.9124	23.4861	-0.573724	0.67188	Down	0.0267353
RIPOR1	RIPOR1	Rho family-interacting cell polarization regulator 1	12	20.6383	21.2136	-0.575226	0.671181	Down	0.0238787
UNG	UNG	Uracil-DNA glycosylase	3	21.5508	22.1371	-0.586242	0.666076	Down	0.0487026
DNASE2	DNASE2	Deoxyribonuclease-2-alpha	4	20.3007	20.8898	-0.589026	0.664792	Down	0.0202708
TOR1AIP1	TOR1AIP1	Torsin-1A-interacting protein 1	14	23.4899	24.0825	-0.592634	0.663131	Down	0.0486422
NCALD	NCALD	Neurocalcin-delta	4	21.1999	21.8048	-0.604908	0.657513	Down	0.0141279
SNRPA1	SNRPA1	U2 small nuclear ribonucleoprotein A'	11	23.007	23.6324	-0.625474	0.648207	Down	0.0285507
ARL6IP1	ARL6IP1	ADP-ribosylation factor-like protein 6-interacting protein 1	2	21.6211	22.2581	-0.637058	0.643023	Down	0.00297149
PLA2G15	PLA2G15	Phospholipase A2 group XV	5	18.7889	19.4376	-0.648724	0.637844	Down	0.0485924
RAB6B	RAB6B	Ras-related protein Rab-6B	3	19.6079	20.271	-0.66302	0.631555	Down	0.0411445
GAA	GAA	Lysosomal alpha-glucosidase	17	24.0713	24.7403	-0.669028	0.62893	Down	0.040789
RUSF1	RUSF1	RUS family member 1	10	21.8471	22.535	-0.687924	0.620746	Down	0.0275164
ZNF638	ZNF638	Zinc finger protein 638	16	20.1898	20.9122	-0.72241	0.606084	Down	0.0386859
PPP1R8	PPP1R8	Nuclear inhibitor of protein phosphatase 1	5	18.9532	19.6851	-0.731878	0.60212	Down	0.0293964
CILP	CILP	Cartilage intermediate layer protein 1	3	18.5292	19.2707	-0.741504	0.598115	Down	0.0314975
MTHFD1L	MTHFD1L	Monofunctional C1-tetrahydrofolate synthase, mitochondrial	13	19.1556	19.8979	-0.74228	0.597794	Down	0.0277677
LMBRD2	LMBRD2	G-protein coupled receptor-associated protein LMBRD2	3	17.0251	17.7757	-0.750524	0.594388	Down	0.0403704
CDK6	CDK6	Cyclin-dependent kinase 6	8	19.9038	20.6619	-0.758058	0.591292	Down	0.041687
CYB5R2	CYB5R2	NADH-cytochrome b5 reductase 2	6	19.4588	20.217	-0.758256	0.591211	Down	0.0368543
CPN2	CPN2	Carboxypeptidase N subunit 2	8	21.3998	22.1587	-0.758976	0.590916	Down	0.0254633
RPL26	RPL26	Large ribosomal subunit protein uL24	1	23.1888	23.9679	-0.779024	0.582761	Down	0.0249265
CYGB	CYGB	Cytoglobin	8	21.4286	22.2274	-0.798804	0.574826	Down	0.0446929
EIF2AK2	EIF2AK2	Interferon-induced, double-stranded RNA-activated protein kinase	10	21.0745	21.8799	-0.805392	0.572207	Down	0.0499919
FIP1L1	FIP1L1	Pre-mRNA 3'-end-processing factor FIP1	3	19.8432	20.6519	-0.80868	0.570904	Down	0.0203403
UTP3	UTP3	Something about silencing protein 10	2	17.7031	18.5243	-0.821258	0.565948	Down	0.017311
SEMA4D	SEMA4D	Semaphorin-4D	6	19.5391	20.3669	-0.827856	0.563366	Down	0.00182355
CDC27	CDC27	Cell division cycle protein 27 homolog	4	17.3854	18.2229	-0.837456	0.55963	Down	0.0106614
VIRMA	VIRMA	Protein virilizer homolog	8	17.9946	18.8415	-0.846934	0.555965	Down	0.0465803
TBC1D2B	TBC1D2B	TBC1 domain family member 2B	4	18.7946	19.7029	-0.90831	0.532809	Down	0.0199697
KCTD21	KCTD21	BTB/POZ domain-containing protein KCTD21	3	17.6932	18.6028	-0.909576	0.532342	Down	0.00908721
IFT140	IFT140	Intraflagellar transport protein 140 homolog	10	18.7575	19.6673	-0.9098	0.532259	Down	0.018184
SEC62	SEC62	Translocation protein SEC62	7	22.0965	23.0113	-0.914858	0.530396	Down	0.0410057
SAP130	SAP130	Histone deacetylase complex subunit SAP130	5	19.8902	20.8454	-0.955238	0.515756	Down	0.0219015
GATAD2A	GATAD2A	Transcriptional repressor p66-alpha	9	19.3139	20.2709	-0.956908	0.51516	Down	0.0193437
METTL17	METTL17	Methyltransferase-like protein 17, mitochondrial	4	16.8702	17.8331	-0.962908	0.513022	Down	0.0246209
MRPS6	MRPS6	Small ribosomal subunit protein bS6m	6	21.3862	22.3689	-0.982668	0.506043	Down	0.045882
ZNF326	ZNF326	DBIRD complex subunit ZNF326	12	19.564	20.5698	-1.00583	0.497984	Down	0.0210488
SYNPO2	SYNPO2	Synaptopodin-2	29	22.6833	23.6994	-1.01609	0.494456	Down	0.0112262
SLC25A19	SLC25A19	Mitochondrial thiamine pyrophosphate carrier	8	19.1879	20.2262	-1.03835	0.486884	Down	0.0218711
HLA-G	HLA-G	HLA class I histocompatibility antigen, alpha chain G	1	22.3081	23.3764	-1.06822	0.476908	Down	0.0292253
NELFE	NELFE	Negative elongation factor E	5	17.9419	19.0727	-1.1308	0.456663	Down	0.033049
GALC	GALC	Galactocerebrosidase	10	21.6903	22.8508	-1.16053	0.447348	Down	0.0172403
CPNE2	CPNE2	Copine-2	6	20.8882	22.0501	-1.16191	0.446919	Down	0.0244752
FABP5	FABP5	Fatty acid-binding protein 5	9	23.3937	24.5634	-1.16973	0.444505	Down	0.0467671
SELENOK	SELENOK	Selenoprotein K	1	17.1874	18.3795	-1.19213	0.437656	Down	0.0439091
UBAP2L	UBAP2L	Ubiquitin-associated protein 2-like	3	18.3067	19.5244	-1.21776	0.429949	Down	0.0233828
RFC5	RFC5	Replication factor C subunit 5	6	19.1401	20.4124	-1.27233	0.413989	Down	0.0230335
DNAJC16	DNAJC16	DnaJ homolog subfamily C member 16	5	17.1036	18.4226	-1.31895	0.400828	Down	0.0427432
SYT1	SYT1	Synaptotagmin-1	4	17.76	19.129	-1.36903	0.387151	Down	0.0167018
CD36	CD36	Platelet glycoprotein 4	6	19.7754	21.412	-1.63664	0.321604	Down	0.0352319
NRCAM	NRCAM	Neuronal cell adhesion molecule	12	19.9172	21.625	-1.70781	0.306124	Down	0.0244926
VPS16	VPS16	Vacuolar protein sorting-associated protein 16 homolog	14	23.7569	25.5666	-1.80971	0.285247	Down	0.0336225
IGHM	IGHM	Immunoglobulin heavy constant mu	13	25.1422	26.9563	-1.81412	0.284378	Down	0.0446525
CDYL	CDYL	Chromodomain Y-like protein	6	15.2131	17.1972	-1.98401	0.252786	Down	0.0315527
NBN	NBN	Nibrin	8	18.057	20.098	-2.04103	0.242991	Down	0.0251957
GSTT2	GSTT2	Glutathione S-transferase theta-2	6	18.4737	22.1045	-3.63086	0.0807239	Down	0.0414442
FGD4	FGD4	FYVE, RhoGEF and PH domain-containing protein 4	14	20.6445	20.3092	0.335316	1.26165	Up	0.0503678
UXS1	UXS1	UDP-glucuronic acid decarboxylase 1	6	20.2114	20.9402	-0.728746	0.603428	Down	0.0504725
HNRNPK	HNRNPK	Heterogeneous nuclear ribonucleoprotein K	17	25.6613	26.1421	-0.480856	0.716552	Down	0.0505286
SIPA1L1	SIPA1L1	Signal-induced proliferation-associated 1-like protein 1	10	19.5448	18.6434	0.901474	1.86797	Up	0.0506006
DNAJB11	DNAJB11	DnaJ homolog subfamily B member 11	6	22.8651	22.6611	0.204012	1.1519	Up	0.0506244
MRPL28	MRPL28	Large ribosomal subunit protein bL28m	5	18.5976	19.3317	-0.734162	0.601167	Down	0.0508107
ODR4	ODR4	Protein odr-4 homolog	14	22.5936	22.4237	0.16986	1.12495	Up	0.0508459
ACSL4	ACSL4	Long-chain-fatty-acid--CoA ligase 4	18	24.4715	24.088	0.38349	1.30449	Up	0.0512883
NUP98	NUP98	Nuclear pore complex protein Nup98-Nup96	27	22.9407	23.1756	-0.234836	0.849782	Down	0.0516422
MIF	MIF	Macrophage migration inhibitory factor	3	25.448	25.2837	0.164252	1.12058	Up	0.0516555
AAK1	AAK1	AP2-associated protein kinase 1	11	22.1434	21.8837	0.25966	1.1972	Up	0.0518417
TMED8	TMED8	Protein TMED8	7	20.4721	20.0338	0.438214	1.35493	Up	0.051947
PDCD4	PDCD4	Programmed cell death protein 4	11	22.2863	22.6831	-0.396794	0.759544	Down	0.0522504
XPNPEP1	XPNPEP1	Xaa-Pro aminopeptidase 1	19	23.9178	23.6911	0.22669	1.17015	Up	0.0523477
PRMT5	PRMT5	Protein arginine N-methyltransferase 5	12	23.0604	22.7434	0.317076	1.2458	Up	0.0524838
MRPL9	MRPL9	Large ribosomal subunit protein bL9m	5	21.8325	22.3328	-0.500304	0.706958	Down	0.0525281
XAB2	XAB2	Pre-mRNA-splicing factor SYF1	17	20.5515	20.9959	-0.44439	0.734895	Down	0.0525535
VAMP3	VAMP3	Vesicle-associated membrane protein 3	1	16.4037	17.0812	-0.677572	0.625217	Down	0.0526906
SLAIN2	SLAIN2	SLAIN motif-containing protein 2	2	17.3858	18.3456	-0.95985	0.51411	Down	0.0531819
CD109	CD109	CD109 antigen	18	22.5056	21.7903	0.715366	1.6419	Up	0.0531943
RBM12	RBM12	RNA-binding protein 12	11	21.9469	22.269	-0.322132	0.799887	Down	0.0531944
AP3M1	AP3M1	AP-3 complex subunit mu-1	5	22.4851	22.3015	0.183662	1.13576	Up	0.053303
DDB2	DDB2	DNA damage-binding protein 2	5	20.5931	21.736	-1.14284	0.452867	Down	0.053357
SSB	SSB	Lupus La protein	19	24.5831	24.8694	-0.28632	0.819991	Down	0.0536901
CCT4	CCT4	T-complex protein 1 subunit delta	23	25.4369	25.0027	0.434124	1.35109	Up	0.0537403
NADSYN1	NADSYN1	Glutamine-dependent NAD(+) synthetase	10	21.3165	20.3945	0.921986	1.89472	Up	0.0537695
ACTN3	ACTN3	Alpha-actinin-3	2	18.1717	21.6103	-3.43861	0.0922309	Down	0.0537911
TMEM50A	TMEM50A	Transmembrane protein 50A	1	17.1059	16.5485	0.557364	1.47158	Up	0.0540339
TXNL4A	TXNL4A	Thioredoxin-like protein 4A	5	21.7205	21.6178	0.102758	1.07382	Up	0.0541517
TRIM28	TRIM28	Transcription intermediary factor 1-beta	19	24.6164	25.0241	-0.407746	0.7538	Down	0.0541752
SRBD1	SRBD1	S1 RNA-binding domain-containing protein 1	14	20.7787	20.2655	0.5132	1.42721	Up	0.0544644
CTNNBIP1	CTNNBIP1	Beta-catenin-interacting protein 1	1	19.1271	16.3193	2.8078	7.00215	Up	0.054713
CUL3	CUL3	Cullin-3	23	23.945	23.807	0.137984	1.10037	Up	0.0549569
SLC16A1	SLC16A1	Monocarboxylate transporter 1	4	21.1792	20.2524	0.926816	1.90108	Up	0.055144
NCLN	NCLN	BOS complex subunit NCLN	15	23.3911	23.1986	0.192498	1.14274	Up	0.0551557
MDK	MDK	Midkine	3	17.4778	19.0855	-1.60769	0.328123	Down	0.0552439
SYNPO	SYNPO	Synaptopodin	16	21.1968	21.7735	-0.576698	0.670497	Down	0.0552873
CRYBG1	CRYBG1	Beta/gamma crystallin domain-containing protein 1	12	20.8896	21.2012	-0.311604	0.805745	Down	0.0559592
EPCAM	EPCAM	Epithelial cell adhesion molecule	7	22.6693	23.2784	-0.609138	0.655588	Down	0.0559625
UBE2O	UBE2O	(E3-independent) E2 ubiquitin-conjugating enzyme	16	20.6754	21.187	-0.511542	0.701472	Down	0.0560423
NFASC	NFASC	Neurofascin	15	21.7797	22.1639	-0.38423	0.766188	Down	0.0560616
RAB3GAP2	RAB3GAP2	Rab3 GTPase-activating protein non-catalytic subunit	18	22.5863	22.4072	0.179144	1.13221	Up	0.0560882
GOSR2	GOSR2	Golgi SNAP receptor complex member 2	4	21.1758	20.9607	0.215098	1.16078	Up	0.0560893
PPT1	PPT1	Palmitoyl-protein thioesterase 1	7	23.5117	24.1768	-0.665034	0.630674	Down	0.056111
MPP2	MPP2	MAGUK p55 subfamily member 2	9	20.8196	20.2632	0.556392	1.47059	Up	0.0561546
APOA4	APOA4	Apolipoprotein A-IV	23	25.7401	24.9316	0.808502	1.75139	Up	0.0561836
ACP6	ACP6	Lysophosphatidic acid phosphatase type 6	5	20.437	21.2113	-0.774342	0.584655	Down	0.056224
MSN	MSN	Moesin	23	27.2083	26.9124	0.29588	1.22763	Up	0.0566194
ARHGEF1	ARHGEF1	Rho guanine nucleotide exchange factor 1	19	21.8497	22.3242	-0.474548	0.719692	Down	0.0566307
PTPRD	PTPRD	Receptor-type tyrosine-protein phosphatase delta	3	19.4636	18.3894	1.07421	2.10557	Up	0.0569629
ANP32B	ANP32B	Acidic leucine-rich nuclear phosphoprotein 32 family member B	5	23.8431	24.1517	-0.308602	0.807424	Down	0.0573147
IKBKG	IKBKG	NF-kappa-B essential modulator	4	18.7799	19.4623	-0.682388	0.623133	Down	0.0573427
DYNC1I2	DYNC1I2	Cytoplasmic dynein 1 intermediate chain 2	11	23.5746	23.3388	0.235772	1.17754	Up	0.0574644
TFIP11	TFIP11	Tuftelin-interacting protein 11	11	20.362	20.7573	-0.395222	0.760372	Down	0.0574757
NT5DC1	NT5DC1	5'-nucleotidase domain-containing protein 1	10	21.6108	20.9294	0.681362	1.60365	Up	0.0578971
SLC25A29	SLC25A29	Mitochondrial basic amino acids transporter	2	19.4848	19.9674	-0.482636	0.715669	Down	0.0580227
NTHL1	NTHL1	Endonuclease III-like protein 1	4	19.5241	18.9405	0.583598	1.49858	Up	0.0581296
TBC1D9B	TBC1D9B	TBC1 domain family member 9B	15	21.6467	21.8414	-0.194732	0.873735	Down	0.0583428
PPIA	PPIA	Peptidyl-prolyl cis-trans isomerase A	7	28.654	28.5541	0.099948	1.07173	Up	0.0588507
PRKCQ	PRKCQ	Protein kinase C theta type	6	19.0954	19.7838	-0.688318	0.620577	Down	0.0589149
CCT8	CCT8	T-complex protein 1 subunit theta	31	26.4663	26.0626	0.403728	1.32292	Up	0.0590063
OXCT1	OXCT1	Succinyl-CoA:3-ketoacid coenzyme A transferase 1, mitochondrial	19	25.3308	26.4805	-1.14964	0.450738	Down	0.0594754
GLYR1	GLYR1	Cytokine-like nuclear factor N-PAC	13	22.0624	22.3877	-0.325298	0.798134	Down	0.0595283
CSDE1	CSDE1	Cold shock domain-containing protein E1	22	23.6945	23.4785	0.216024	1.16153	Up	0.0595645
APOB	APOB	Apolipoprotein B-100	143	26.7135	27.6858	-0.97232	0.509686	Down	0.059605
ICOSLG	ICOSLG	ICOS ligand	3	18.8629	19.343	-0.480072	0.716942	Down	0.0598386
PDIA4	PDIA4	Protein disulfide-isomerase A4	23	25.6151	25.3764	0.238702	1.17993	Up	0.0599948
MICAL1	MICAL1	[F-actin]-monooxygenase MICAL1	10	20.3282	19.6269	0.701336	1.62601	Up	0.0601346
MNDA	MNDA	Myeloid cell nuclear differentiation antigen	3	18.9308	17.7157	1.21506	2.3215	Up	0.0601495
FUBP3	FUBP3	Far upstream element-binding protein 3	16	22.9196	23.2303	-0.310746	0.806225	Down	0.0601693
TPR	TPR	Nucleoprotein TPR	54	24.3775	24.6427	-0.265186	0.832091	Down	0.060778
DUSP3	DUSP3	Dual specificity protein phosphatase 3	7	22.1748	21.8299	0.34488	1.27005	Up	0.0608533
PABPN1	PABPN1	Polyadenylate-binding protein 2	3	21.9512	22.4205	-0.469328	0.722301	Down	0.0612264
POMGNT2	POMGNT2	Protein O-linked-mannose beta-1,4-N-acetylglucosaminyltransferase 2	5	19.5079	20.5952	-1.0873	0.470642	Down	0.0613394
TERF2IP	TERF2IP	Telomeric repeat-binding factor 2-interacting protein 1	10	18.6482	19.7617	-1.11345	0.462187	Down	0.0613454
PTEN	PTEN	Phosphatidylinositol 3,4,5-trisphosphate 3-phosphatase and dual-specificity protein phosphatase PTEN	3	23.3057	21.2406	2.06503	4.18443	Up	0.0613622
FAM20B	FAM20B	Glycosaminoglycan xylosylkinase	6	20.1002	20.4716	-0.371348	0.77306	Down	0.0613953
CHST14	CHST14	Carbohydrate sulfotransferase 14	4	19.9565	19.0661	0.890476	1.85379	Up	0.0615142
INTS2	INTS2	Integrator complex subunit 2	9	17.9761	18.56	-0.583914	0.667151	Down	0.0616107
MGST2	MGST2	Microsomal glutathione S-transferase 2	2	18.6016	17.514	1.08768	2.12531	Up	0.0619671
NUDT21	NUDT21	Cleavage and polyadenylation specificity factor subunit 5	6	22.6953	23.1187	-0.423468	0.74563	Down	0.0619793
SH3BGRL2	SH3BGRL2	SH3 domain-binding glutamic acid-rich-like protein 2	5	21.326	20.8342	0.491772	1.40617	Up	0.0625101
RWDD1	RWDD1	RWD domain-containing protein 1	1	20.5113	20.3192	0.192104	1.14243	Up	0.063081
YTHDC1	YTHDC1	YTH domain-containing protein 1	3	19.0139	19.5276	-0.51369	0.700429	Down	0.0631763
AHCTF1	AHCTF1	Protein ELYS	22	19.703	20.4279	-0.72494	0.605022	Down	0.0632917
PELP1	PELP1	Proline-, glutamic acid- and leucine-rich protein 1	10	21.0609	21.6475	-0.586596	0.665912	Down	0.0633067
MTMR14	MTMR14	Myotubularin-related protein 14	3	18.5806	17.5837	0.996874	1.99567	Up	0.0635345
PRKACA	PRKACA	cAMP-dependent protein kinase catalytic subunit alpha	3	23.1476	23.3735	-0.22596	0.855026	Down	0.0637805
DCK	DCK	Deoxycytidine kinase	5	19.057	19.7928	-0.735866	0.600457	Down	0.0639932
VWA1	VWA1	von Willebrand factor A domain-containing protein 1	4	21.3117	20.5961	0.715586	1.64215	Up	0.064274
MTA2	MTA2	Metastasis-associated protein MTA2	12	22.7247	23.1344	-0.40972	0.752769	Down	0.0643931
TMEM109	TMEM109	Voltage-gated monoatomic cation channel TMEM109	3	20.6708	21.003	-0.332198	0.794325	Down	0.0645658
APOL2	APOL2	Apolipoprotein L2	9	21.0633	21.5749	-0.511596	0.701446	Down	0.0646153
TMEM141	TMEM141	Transmembrane protein 141	2	18.4796	19.5636	-1.08408	0.471692	Down	0.0646216
H4C1	H4C1	Histone H4	7	27.5246	27.1233	0.40133	1.32072	Up	0.065081
PCYOX1	PCYOX1	Prenylcysteine oxidase 1	16	26.4451	26.1001	0.344918	1.27008	Up	0.0651685
THBS1	THBS1	Thrombospondin-1	27	25.4889	24.9092	0.579716	1.49456	Up	0.0653637
TMEM38B	TMEM38B	Trimeric intracellular cation channel type B	4	19.2701	19.675	-0.404862	0.755309	Down	0.0654481
SNW1	SNW1	SNW domain-containing protein 1	8	20.8585	21.3578	-0.499338	0.707431	Down	0.0654506
SEC24D	SEC24D	Protein transport protein Sec24D	9	21.69	21.1586	0.531464	1.4454	Up	0.0654855
RHOT2	RHOT2	Mitochondrial Rho GTPase 2	10	21.4629	21.8606	-0.397644	0.759097	Down	0.0657212
PYGL	PYGL	Glycogen phosphorylase, liver form	19	23.292	23.6885	-0.396526	0.759685	Down	0.065759
PABPC1	PABPC1	Polyadenylate-binding protein 1	4	25.1465	24.9836	0.162912	1.11954	Up	0.0664887
ATP6V1G3	ATP6V1G3	V-type proton ATPase subunit G 3	2	19.3357	18.2517	1.08402	2.11993	Up	0.066499
CCT2	CCT2	T-complex protein 1 subunit beta	20	25.2196	24.7998	0.41982	1.33776	Up	0.0666767
CREB1	CREB1	Cyclic AMP-responsive element-binding protein 1	2	20.3874	20.9894	-0.602028	0.658827	Down	0.0667925
SUMF2	SUMF2	Inactive C-alpha-formylglycine-generating enzyme 2	9	23.7725	23.6122	0.160342	1.11755	Up	0.0668046
GUCY1A1	GUCY1A1	Guanylate cyclase soluble subunit alpha-1	11	18.2336	19.0546	-0.821026	0.566039	Down	0.0680964
COMMD3	COMMD3	COMM domain-containing protein 3	8	21.9585	21.5252	0.433382	1.3504	Up	0.068304
NAPEPLD	NAPEPLD	N-acyl-phosphatidylethanolamine-hydrolyzing phospholipase D	10	20.5635	20.2288	0.334726	1.26114	Up	0.0683098
PIK3C2A	PIK3C2A	Phosphatidylinositol 4-phosphate 3-kinase C2 domain-containing subunit alpha	20	21.1121	21.511	-0.398904	0.758434	Down	0.0683114
EMC6	EMC6	ER membrane protein complex subunit 6	2	21.4794	20.5453	0.934058	1.91064	Up	0.0684173
SYNJ1	SYNJ1	Synaptojanin-1	11	17.2299	18.2537	-1.0238	0.491819	Down	0.0684494
HLA-E	HLA-E	HLA class I histocompatibility antigen, alpha chain E	5	20.0606	20.867	-0.806404	0.571805	Down	0.0685918
LMAN2L	LMAN2L	VIP36-like protein	9	22.9285	22.6942	0.234326	1.17636	Up	0.0689804
ORM2	ORM2	Alpha-1-acid glycoprotein 2	3	20.2162	19.2401	0.976012	1.96702	Up	0.0691104
TCAF2	TCAF2	TRPM8 channel-associated factor 2	5	17.9038	19.2605	-1.35667	0.390484	Down	0.0693219
FAM98C	FAM98C	Protein FAM98C	7	21.5212	20.9617	0.559488	1.47375	Up	0.0694596
DDRGK1	DDRGK1	DDRGK domain-containing protein 1	7	20.6856	21.2268	-0.541286	0.687158	Down	0.0694923
CHAMP1	CHAMP1	Chromosome alignment-maintaining phosphoprotein 1	7	19.4616	20.3626	-0.900926	0.535543	Down	0.0699789
USP10	USP10	Ubiquitin carboxyl-terminal hydrolase 10	8	19.8095	19.4557	0.353728	1.27786	Up	0.0699963
NUP50	NUP50	Nuclear pore complex protein Nup50	10	19.9112	20.8344	-0.923214	0.527333	Down	0.0700485
RBM8A	RBM8A	RNA-binding protein 8A	3	22.4487	22.6954	-0.246698	0.842823	Down	0.0700489
CNBP	CNBP	CCHC-type zinc finger nucleic acid binding protein	7	20.9743	21.2852	-0.310916	0.80613	Down	0.0702102
UBR3	UBR3	E3 ubiquitin-protein ligase UBR3	5	17.5657	18.2333	-0.667598	0.629554	Down	0.0703069
BTF3	BTF3	Transcription factor BTF3	3	20.0571	20.7729	-0.715804	0.608866	Down	0.070307
SSPN	SSPN	Sarcospan	3	18.2688	18.6568	-0.388008	0.764184	Down	0.0707006
ERAP2	ERAP2	Endoplasmic reticulum aminopeptidase 2	22	21.1602	22.3999	-1.23971	0.423457	Down	0.0710447
TMEM26	TMEM26	Transmembrane protein 26	3	16.3043	17.1561	-0.851736	0.554118	Down	0.0711958
TRA2B	TRA2B	Transformer-2 protein homolog beta	5	22.4885	22.9823	-0.493806	0.710149	Down	0.0712457
CAMLG	CAMLG	Guided entry of tail-anchored proteins factor CAMLG	3	17.714	18.87	-1.15601	0.448753	Down	0.0713322
STAU1	STAU1	Double-stranded RNA-binding protein Staufen homolog 1	14	22.2825	22.0779	0.20464	1.1524	Up	0.0716623
UGP2	UGP2	UTP--glucose-1-phosphate uridylyltransferase	21	25.6556	25.1805	0.475128	1.39004	Up	0.0717757
HS6ST1	HS6ST1	Heparan-sulfate 6-O-sulfotransferase 1	2	18.4596	19.8206	-1.36097	0.38932	Down	0.0718989
PADI2	PADI2	Protein-arginine deiminase type-2	12	22.0834	23.2409	-1.15751	0.448284	Down	0.0724732
PPIL3	PPIL3	Peptidyl-prolyl cis-trans isomerase-like 3	6	20.6229	20.352	0.270916	1.20657	Up	0.0726321
GMFG	GMFG	Glia maturation factor gamma	3	20.885	21.6939	-0.808954	0.570796	Down	0.0727921
RBM12B	RBM12B	RNA-binding protein 12B	8	20.722	21.1102	-0.388246	0.764058	Down	0.0735013
MCRIP1	MCRIP1	Mapk-regulated corepressor-interacting protein 1	1	18.2809	18.9173	-0.636394	0.643319	Down	0.0739143
GIPC2	GIPC2	PDZ domain-containing protein GIPC2	5	19.7704	18.2316	1.53886	2.90564	Up	0.0740475
TRIM2	TRIM2	Tripartite motif-containing protein 2	18	22.8048	23.6191	-0.814256	0.568702	Down	0.0741918
PPP1R12C	PPP1R12C	Protein phosphatase 1 regulatory subunit 12C	11	20.2223	20.7557	-0.533442	0.690904	Down	0.074239
RIGI	RIGI	Antiviral innate immune response receptor RIG-I	25	22.3532	22.9284	-0.575162	0.671211	Down	0.0744202
PUF60	PUF60	Poly(U)-binding-splicing factor PUF60	12	23.1961	23.5261	-0.329988	0.795543	Down	0.0745615
DPYD	DPYD	Dihydropyrimidine dehydrogenase [NADP(+)]	19	21.2909	21.8022	-0.511288	0.701596	Down	0.0749859
ATP1A1	ATP1A1	Sodium/potassium-transporting ATPase subunit alpha-1	28	29.008	29.6459	-0.637948	0.642626	Down	0.075205
HNRNPF	HNRNPF	Heterogeneous nuclear ribonucleoprotein F	7	23.0219	23.2248	-0.20293	0.868784	Down	0.0754293
LGALS3	LGALS3	Galectin-3	8	23.3625	22.8719	0.490648	1.40508	Up	0.0754592
LZTFL1	LZTFL1	Leucine zipper transcription factor-like protein 1	11	22.4144	21.6891	0.72532	1.65327	Up	0.0756354
GPX3	GPX3	Glutathione peroxidase 3	6	24.8238	23.8374	0.986456	1.98131	Up	0.0758672
UQCRFS1	UQCRFS1	Cytochrome b-c1 complex subunit Rieske, mitochondrial	10	25.0212	25.8577	-0.836522	0.559992	Down	0.0760671
TRAPPC5	TRAPPC5	Trafficking protein particle complex subunit 5	3	20.7406	21.0652	-0.324606	0.798516	Down	0.076142
H3-7	H3-7	Histone H3-7	3	25.4888	25.0579	0.430916	1.34809	Up	0.0764161
CSE1L	CSE1L	Exportin-2	30	24.9651	25.2424	-0.277344	0.825109	Down	0.0772065
NUDCD3	NUDCD3	NudC domain-containing protein 3	9	19.69	20.1383	-0.448246	0.732933	Down	0.0772353
IGKV1-5	IGKV1-5	Immunoglobulin kappa variable 1-5	2	22.1347	22.9003	-0.765596	0.58821	Down	0.0772445
TRIOBP	TRIOBP	TRIO and F-actin-binding protein	20	22.4005	22.7818	-0.381278	0.767757	Down	0.0772695
CTSD	CTSD	Cathepsin D	12	27.1308	27.3197	-0.188884	0.877284	Down	0.0776538
ATIC	ATIC	Bifunctional purine biosynthesis protein ATIC	22	24.836	24.4815	0.354482	1.27853	Up	0.0776656
WARS1	WARS1	Tryptophan--tRNA ligase, cytoplasmic	17	24.5662	24.8259	-0.259718	0.835251	Down	0.0776733
SHROOM3	SHROOM3	Protein Shroom3	4	23.2694	22.5075	0.761902	1.69572	Up	0.0780373
RFK	RFK	Riboflavin kinase	2	16.8995	18.9249	-2.02541	0.245635	Down	0.0780469
POLR1A	POLR1A	DNA-directed RNA polymerase I subunit RPA1	12	18.6716	19.2782	-0.606602	0.656742	Down	0.0782468
VIPAS39	VIPAS39	Spermatogenesis-defective protein 39 homolog	8	21.0291	20.6436	0.385422	1.30624	Up	0.0783193
PGRMC2	PGRMC2	Membrane-associated progesterone receptor component 2	4	23.6371	23.3899	0.24723	1.18693	Up	0.0784269
HDLBP	HDLBP	Vigilin	33	24.3723	24.686	-0.31375	0.804548	Down	0.078522
SNCG	SNCG	Gamma-synuclein	4	21.4199	21.8709	-0.450992	0.73154	Down	0.0787125
LIG4	LIG4	DNA ligase 4	8	17.7816	18.3937	-0.61211	0.654239	Down	0.0791346
NUP35	NUP35	Nucleoporin NUP35	7	20.0196	20.6502	-0.630616	0.645901	Down	0.0795556
F13A1	F13A1	Coagulation factor XIII A chain	17	23.7026	23.1066	0.595982	1.5115	Up	0.0796146
SLC33A1	SLC33A1	Acetyl-coenzyme A transporter 1	5	21.026	20.7799	0.246186	1.18607	Up	0.0796328
FHL1	FHL1	Four and a half LIM domains protein 1	8	23.8715	24.2572	-0.38569	0.765413	Down	0.0796577
SACM1L	SACM1L	Phosphatidylinositol-3-phosphatase SAC1	23	24.4395	24.6565	-0.217036	0.860331	Down	0.0798666
TRIM47	TRIM47	E3 ubiquitin-protein ligase TRIM47	8	20.2962	19.5791	0.717162	1.64394	Up	0.0798889
SRRM2	SRRM2	Serine/arginine repetitive matrix protein 2	20	19.4566	19.916	-0.459384	0.727297	Down	0.0799094
AHCYL2	AHCYL2	Adenosylhomocysteinase 3	5	20.7014	19.4793	1.22212	2.3329	Up	0.0804421
ANP32E	ANP32E	Acidic leucine-rich nuclear phosphoprotein 32 family member E	4	21.0667	21.7956	-0.728826	0.603395	Down	0.0806605
ATP5F1E	ATP5F1E	ATP synthase subunit epsilon, mitochondrial	1	20.568	22.299	-1.73104	0.301236	Down	0.0808133
SLC43A2	SLC43A2	Large neutral amino acids transporter small subunit 4	3	20.0238	20.7991	-0.77533	0.584255	Down	0.0809503
RPL35	RPL35	Large ribosomal subunit protein uL29	1	21.7033	21.9775	-0.274208	0.826904	Down	0.0815906
CYB561D2	CYB561D2	Transmembrane reductase CYB561D2	1	16.6708	17.8953	-1.22448	0.427952	Down	0.0817083
SNRPD2	SNRPD2	Small nuclear ribonucleoprotein Sm D2	5	23.5445	23.7442	-0.19971	0.870726	Down	0.0817151
RUFY1	RUFY1	RUN and FYVE domain-containing protein 1	20	22.3282	22.5034	-0.175198	0.885646	Down	0.081793
ACTN4	ACTN4	Alpha-actinin-4	35	28.9282	28.6843	0.243962	1.18424	Up	0.0823291
FAM185A	FAM185A	Protein FAM185A	6	21.2983	19.8181	1.48026	2.78999	Up	0.0827226
HNRNPU	HNRNPU	Heterogeneous nuclear ribonucleoprotein U	15	25.602	26.1932	-0.591256	0.663765	Down	0.082949
HNRNPDL	HNRNPDL	Heterogeneous nuclear ribonucleoprotein D-like	6	25.1779	25.6282	-0.450278	0.731902	Down	0.0830297
APOA2	APOA2	Apolipoprotein A-II	1	22.693	23.765	-1.07204	0.475645	Down	0.0832122
CFHR1	CFHR1	Complement factor H-related protein 1	1	23.2298	22.6038	0.62608	1.54337	Up	0.083353
HLTF	HLTF	Helicase-like transcription factor	10	18.2908	18.9108	-0.61992	0.650707	Down	0.0837433
SNX7	SNX7	Sorting nexin-7	4	19.8866	19.1335	0.753172	1.68549	Up	0.0840285
CLCC1	CLCC1	Chloride channel CLIC-like protein 1	8	20.2647	19.5189	0.745768	1.67687	Up	0.0843596
TRAF6	TRAF6	TNF receptor-associated factor 6	5	19.1179	18.642	0.475844	1.39073	Up	0.0850008
PPP6R3	PPP6R3	Serine/threonine-protein phosphatase 6 regulatory subunit 3	17	22.5817	23.6741	-1.0924	0.468979	Down	0.0850639
HSF1	HSF1	Heat shock factor protein 1	5	20.182	20.5564	-0.374346	0.771455	Down	0.0853593
PAAF1	PAAF1	Proteasomal ATPase-associated factor 1	8	21.2514	20.8231	0.428286	1.34563	Up	0.08539
PLEKHF1	PLEKHF1	Pleckstrin homology domain-containing family F member 1	2	19.6496	19.3719	0.277704	1.21226	Up	0.0854997
ADD1	ADD1	Alpha-adducin	17	24.5987	24.7372	-0.138474	0.90848	Down	0.0859146
FLOT1	FLOT1	Flotillin-1	19	24.3333	24.632	-0.298674	0.812999	Down	0.0859314
PGPEP1	PGPEP1	Pyroglutamyl-peptidase 1	4	20.51	19.6234	0.886596	1.84881	Up	0.0860882
EVPL	EVPL	Envoplakin	32	23.6484	22.6141	1.03425	2.04805	Up	0.0864132
HTATSF1	HTATSF1	17S U2 SnRNP complex component HTATSF1	15	21.5271	22.0914	-0.564272	0.676297	Down	0.0864511
BLOC1S3	BLOC1S3	Biogenesis of lysosome-related organelles complex 1 subunit 3	3	19.5603	20.1514	-0.591128	0.663824	Down	0.0866011
TSPAN8	TSPAN8	Tetraspanin-8	2	19.7692	20.9932	-1.22402	0.428087	Down	0.0867342
SNX33	SNX33	Sorting nexin-33	5	17.8629	18.9077	-1.04477	0.484722	Down	0.0870905
ATP1B3	ATP1B3	Sodium/potassium-transporting ATPase subunit beta-3	6	22.6699	23.0718	-0.401842	0.756891	Down	0.0877467
CORO1B	CORO1B	Coronin-1B	11	24.3003	24.1002	0.200102	1.14878	Up	0.0878663
RERG	RERG	Ras-related and estrogen-regulated growth inhibitor	3	18.7014	19.0651	-0.363698	0.77717	Down	0.0882136
PON1	PON1	Serum paraoxonase/arylesterase 1	5	22.6689	23.3125	-0.643584	0.640121	Down	0.0882286
DNAJC13	DNAJC13	DnaJ homolog subfamily C member 13	59	24.5057	24.2561	0.249578	1.18886	Up	0.0882433
UGT8	UGT8	2-hydroxyacylsphingosine 1-beta-galactosyltransferase	8	19.3159	20.5025	-1.18655	0.439352	Down	0.0888469
TFEC	TFEC	Transcription factor EC	1	17.3349	19.9207	-2.58571	0.166581	Down	0.0888513
PCDH15	PCDH15	Protocadherin-15	3	18.9557	19.3071	-0.351346	0.783852	Down	0.0891658
RABEP1	RABEP1	Rab GTPase-binding effector protein 1	14	20.0825	18.4101	1.67236	3.18736	Up	0.0896761
H2BC12	H2BC12	Histone H2B type 1-K	6	27.9099	27.6262	0.283704	1.21732	Up	0.0897024
STX18	STX18	Syntaxin-18	4	19.9366	19.6594	0.27722	1.21186	Up	0.0898504
MAP2K4	MAP2K4	Dual specificity mitogen-activated protein kinase kinase 4	7	20.5129	20.1391	0.37373	1.2957	Up	0.0898717
CCT6B	CCT6B	T-complex protein 1 subunit zeta-2	2	22.8567	22.4553	0.401356	1.32075	Up	0.0899469
EHD3	EHD3	EH domain-containing protein 3	8	22.1367	21.7366	0.400046	1.31955	Up	0.0900122
MPO	MPO	Myeloperoxidase	12	21.2247	20.5133	0.711422	1.63742	Up	0.090207
TRAPPC4	TRAPPC4	Trafficking protein particle complex subunit 4	9	21.8659	21.6101	0.25575	1.19396	Up	0.0902865
PPP4C	PPP4C	Serine/threonine-protein phosphatase 4 catalytic subunit	5	21.1153	20.8326	0.282694	1.21646	Up	0.0907496
HTRA1	HTRA1	Serine protease HTRA1	4	19.3335	18.4958	0.837722	1.78723	Up	0.0907727
RAB25	RAB25	Ras-related protein Rab-25	6	23.1902	23.3547	-0.164484	0.892248	Down	0.0909894
PAF1	PAF1	RNA polymerase II-associated factor 1 homolog	9	21.4423	21.787	-0.344732	0.787454	Down	0.0914747
COG6	COG6	Conserved oligomeric Golgi complex subunit 6	10	20.6621	19.8423	0.819866	1.76524	Up	0.0915594
GSTT1	GSTT1	Glutathione S-transferase theta-1	8	22.0357	19.4598	2.57592	5.96251	Up	0.0916253
TNXB	TNXB	Tenascin-X	68	24.8598	23.8203	1.0395	2.05552	Up	0.0916366
DCAF7	DCAF7	DDB1- and CUL4-associated factor 7	6	20.4659	20.8526	-0.386762	0.764844	Down	0.0917306
TM7SF2	TM7SF2	Delta(14)-sterol reductase TM7SF2	5	21.348	21.6995	-0.351488	0.783775	Down	0.0918232
DCTN2	DCTN2	Dynactin subunit 2	12	24.6022	24.7249	-0.122632	0.91851	Down	0.0918965
SERPINH1	SERPINH1	Serpin H1	15	24.2956	23.8675	0.428178	1.34553	Up	0.0923682
PPP1R10	PPP1R10	Serine/threonine-protein phosphatase 1 regulatory subunit 10	4	16.4719	17.2552	-0.783294	0.581039	Down	0.0924278
VPS25	VPS25	Vacuolar protein-sorting-associated protein 25	7	21.9266	20.5971	1.32955	2.51324	Up	0.0927356
SLC13A2	SLC13A2	Solute carrier family 13 member 2	5	20.7429	18.5964	2.14647	4.42744	Up	0.0928517
CCT3	CCT3	T-complex protein 1 subunit gamma	25	25.5205	25.2007	0.319872	1.24822	Up	0.0928909
IGHV3-64D	IGHV3-64D	Immunoglobulin heavy variable 3-64D	2	20.4692	21.161	-0.691762	0.619097	Down	0.0930255
EEF1B2	EEF1B2	Elongation factor 1-beta	3	24.5801	24.3628	0.217278	1.16254	Up	0.0930978
COPG1	COPG1	Coatomer subunit gamma-1	28	24.7838	24.6221	0.161764	1.11865	Up	0.0931357
EMC10	EMC10	ER membrane protein complex subunit 10	3	20.7524	20.6044	0.148024	1.10805	Up	0.0931592
PTPRF	PTPRF	Receptor-type tyrosine-protein phosphatase F	26	22.9112	22.6887	0.222516	1.16677	Up	0.0932045
RPL3	RPL3	Large ribosomal subunit protein uL3	13	23.535	23.8286	-0.293624	0.81585	Down	0.0933367
VPS35L	VPS35L	VPS35 endosomal protein-sorting factor-like	27	23.5934	23.2245	0.368896	1.29136	Up	0.09357
THUMPD3	THUMPD3	tRNA (guanine(6)-N2)-methyltransferase THUMP3	7	20.2696	20.509	-0.239394	0.847101	Down	0.0936732
SNX2	SNX2	Sorting nexin-2	16	24.9956	24.7162	0.279356	1.21365	Up	0.0941204
GIT1	GIT1	ARF GTPase-activating protein GIT1	12	20.2292	20.5101	-0.28088	0.823089	Down	0.094363
AKAP12	AKAP12	A-kinase anchor protein 12	32	24.6182	25.2717	-0.653454	0.635756	Down	0.0944496
AP1S3	AP1S3	AP-1 complex subunit sigma-3	3	20.1203	20.8551	-0.734756	0.60092	Down	0.0947085
NPM1	NPM1	Nucleophosmin	6	23.5536	24.1675	-0.613876	0.653439	Down	0.0947935
PLCG2	PLCG2	1-phosphatidylinositol 4,5-bisphosphate phosphodiesterase gamma-2	33	24.188	23.7352	0.452764	1.36866	Up	0.094846
ALKBH4	ALKBH4	Alpha-ketoglutarate-dependent dioxygenase alkB homolog 4	5	22.0156	18.844	3.17163	9.01066	Up	0.0950435
NCL	NCL	Nucleolin	16	25.8096	26.1275	-0.317836	0.802272	Down	0.095441
IGHV3-30	IGHV3-30	Immunoglobulin heavy variable 3-30	2	21.3459	22.1391	-0.793204	0.577061	Down	0.0954758
PALMD	PALMD	Palmdelphin	4	17.3816	18.2284	-0.84674	0.55604	Down	0.0954948
IGHA1	IGHA1	Immunoglobulin heavy constant alpha 1	5	27.0121	25.9619	1.05015	2.07075	Up	0.0956648
ADAR	ADAR	Double-stranded RNA-specific adenosine deaminase	23	22.9926	23.4076	-0.41499	0.750025	Down	0.0957112
RFC2	RFC2	Replication factor C subunit 2	6	19.7696	20.3999	-0.630306	0.646039	Down	0.0957636
HSPG2	HSPG2	Basement membrane-specific heparan sulfate proteoglycan core protein	95	27.1305	26.5338	0.596724	1.51228	Up	0.0958124
SDC4	SDC4	Syndecan-4	6	20.6072	19.7553	0.851932	1.80492	Up	0.0960508
SHFL	SHFL	Shiftless antiviral inhibitor of ribosomal frameshifting protein	4	20.9153	21.256	-0.340758	0.789626	Down	0.0960844
ASH2L	ASH2L	Set1/Ash2 histone methyltransferase complex subunit ASH2	10	20.4819	20.8972	-0.415302	0.749863	Down	0.0963035
TPST1	TPST1	Protein-tyrosine sulfotransferase 1	4	17.1192	18.0652	-0.94604	0.519055	Down	0.0963267
CDC42EP1	CDC42EP1	Cdc42 effector protein 1	3	18.1908	18.882	-0.691204	0.619337	Down	0.0965751
KIDINS220	KIDINS220	Kinase D-interacting substrate of 220 kDa	15	19.2292	19.7349	-0.505664	0.704336	Down	0.0966475
NIPBL	NIPBL	Nipped-B-like protein	21	19.1191	19.8232	-0.704168	0.613796	Down	0.0967231
APOL1	APOL1	Apolipoprotein L1	8	20.8514	21.5974	-0.745996	0.596256	Down	0.0968313
SMC4	SMC4	Structural maintenance of chromosomes protein 4	4	17.8891	19.5028	-1.6137	0.32676	Down	0.097172
INTS7	INTS7	Integrator complex subunit 7	5	16.8461	17.2526	-0.40651	0.754446	Down	0.0973143
SMARCE1	SMARCE1	SWI/SNF-related matrix-associated actin-dependent regulator of chromatin subfamily E member 1	9	21.1405	21.4024	-0.261864	0.83401	Down	0.0973507
SGSH	SGSH	N-sulphoglucosamine sulphohydrolase	3	18.9507	20.1229	-1.17223	0.443735	Down	0.0979182
CEP350	CEP350	Centrosome-associated protein 350	4	20.905	18.3241	2.58088	5.98305	Up	0.0979419
MTARC1	MTARC1	Mitochondrial amidoxime-reducing component 1	5	24.4204	21.8571	2.56328	5.91051	Up	0.0980112
PPP4R3A	PPP4R3A	Serine/threonine-protein phosphatase 4 regulatory subunit 3A	7	21.0167	21.3138	-0.29708	0.813898	Down	0.0980639
MAN2B1	MAN2B1	Lysosomal alpha-mannosidase	17	21.8301	22.2949	-0.464744	0.7246	Down	0.0982179
HLA-DRB3	HLA-DRB3	HLA class II histocompatibility antigen, DR beta 3 chain	3	23.0055	23.7263	-0.720778	0.60677	Down	0.0983338
RAB5A	RAB5A	Ras-related protein Rab-5A	5	24.9655	24.7254	0.240142	1.18111	Up	0.0983788
APOBEC3C	APOBEC3C	DNA dC->dU-editing enzyme APOBEC-3C	2	19.4618	17.7972	1.66459	3.17024	Up	0.0984852
KATNB1	KATNB1	Katanin p80 WD40 repeat-containing subunit B1	3	15.4791	16.9884	-1.50926	0.351292	Down	0.0989438
PPIC	PPIC	Peptidyl-prolyl cis-trans isomerase C	1	18.5335	18.0927	0.44081	1.35737	Up	0.0990252
AFM	AFM	Afamin	16	23.3127	24.0039	-0.691206	0.619336	Down	0.099517
CPNE3	CPNE3	Copine-3	14	24.7251	24.4416	0.283454	1.21711	Up	0.0997576
DRG2	DRG2	Developmentally-regulated GTP-binding protein 2	9	22.4468	22.2183	0.228418	1.17155	Up	0.0998096
CCT6A	CCT6A	T-complex protein 1 subunit zeta	11	25.594	25.2104	0.383618	1.30461	Up	0.0998932
SLC11A2	SLC11A2	Natural resistance-associated macrophage protein 2	2	20.2126	18.4308	1.78184	3.43864	Up	0.0999855
BRD4	BRD4	Bromodomain-containing protein 4	5	20.8884	21.5649	-0.676512	0.625676	Down	0.100235
SARNP	SARNP	SAP domain-containing ribonucleoprotein	8	22.3718	23.1322	-0.760394	0.590335	Down	0.100583
TAP2	TAP2	Antigen peptide transporter 2	7	20.525	21.1329	-0.607848	0.656175	Down	0.100855
AIF1	AIF1	Allograft inflammatory factor 1	2	18.8995	18.4347	0.46484	1.38016	Up	0.100944
NFYC	NFYC	Nuclear transcription factor Y subunit gamma	4	17.7155	19.2386	-1.52311	0.347936	Down	0.101003
LEMD3	LEMD3	Inner nuclear membrane protein Man1	14	21.0144	21.3486	-0.334132	0.793261	Down	0.101293
G6PC3	G6PC3	Glucose-6-phosphatase 3	1	19.5662	19.4054	0.160854	1.11795	Up	0.10139
TBK1	TBK1	Serine/threonine-protein kinase TBK1	10	21.3695	21.0353	0.334224	1.2607	Up	0.101401
LINC00479	LINC00479	Putative uncharacterized protein encoded by LINC00479	1	27.4696	27.1908	0.278764	1.21316	Up	0.101432
IGHV5-51	IGHV5-51	Immunoglobulin heavy variable 5-51	4	21.7684	22.839	-1.07067	0.476098	Down	0.101443
MRPS31	MRPS31	Small ribosomal subunit protein mS31	7	20.6093	21.3518	-0.742472	0.597714	Down	0.101539
MFSD10	MFSD10	Major facilitator superfamily domain-containing protein 10	8	22.6356	21.9079	0.72767	1.65596	Up	0.101645
CCDC6	CCDC6	Coiled-coil domain-containing protein 6	9	22.4869	22.0152	0.471698	1.38674	Up	0.101703
CUL4B	CUL4B	Cullin-4B	15	22.7381	22.3325	0.405642	1.32468	Up	0.10175
CDC42	CDC42	Cell division control protein 42 homolog	8	24.4951	24.3973	0.097784	1.07013	Up	0.101908
MEAK7	MEAK7	MTOR-associated protein MEAK7	7	21.1944	20.8511	0.343378	1.26872	Up	0.101934
NUMBL	NUMBL	Numb-like protein	2	21.0798	20.8787	0.201046	1.14953	Up	0.10219
TP53BP1	TP53BP1	TP53-binding protein 1	19	21.4712	22.0432	-0.572022	0.672673	Down	0.102229
AP3S1	AP3S1	AP-3 complex subunit sigma-1	6	21.384	21.611	-0.227022	0.854397	Down	0.102506
NMD3	NMD3	60S ribosomal export protein NMD3	6	20.3594	19.9099	0.449462	1.36553	Up	0.102752
PROM2	PROM2	Prominin-2	16	22.6048	23.1082	-0.50334	0.705472	Down	0.102762
POGZ	POGZ	Pogo transposable element with ZNF domain	14	20.3262	21.0078	-0.681608	0.62347	Down	0.103035
SETD1A	SETD1A	Histone-lysine N-methyltransferase SETD1A	2	19.7594	22.0127	-2.25332	0.209741	Down	0.103501
HACD3	HACD3	Very-long-chain (3R)-3-hydroxyacyl-CoA dehydratase 3	11	24.1496	24.4274	-0.277818	0.824838	Down	0.103532
AKAP17A	AKAP17A	A-kinase anchor protein 17A	5	18.4824	19.181	-0.69853	0.6162	Down	0.10354
EML3	EML3	Echinoderm microtubule-associated protein-like 3	16	21.4855	21.8894	-0.403924	0.7558	Down	0.10373
STAG2	STAG2	Cohesin subunit SA-2	12	22.1469	22.4902	-0.343304	0.788234	Down	0.103992
SETD3	SETD3	Actin-histidine N-methyltransferase	16	23.2425	22.9608	0.28171	1.21563	Up	0.104007
MMS19	MMS19	MMS19 nucleotide excision repair protein homolog	15	21.4244	21.7335	-0.309172	0.807105	Down	0.10428
PTDSS2	PTDSS2	Phosphatidylserine synthase 2	4	19.7298	18.6943	1.0355	2.04982	Up	0.104576
SCIN	SCIN	Scinderin	23	24.7367	25.6736	-0.936902	0.522353	Down	0.104689
SCRIB	SCRIB	Protein scribble homolog	32	23.1854	23.7527	-0.567374	0.674844	Down	0.104697
PAM	PAM	Peptidyl-glycine alpha-amidating monooxygenase	2	18.0662	17.43	0.636174	1.5542	Up	0.104976
PSMD14	PSMD14	26S proteasome non-ATPase regulatory subunit 14	3	21.9797	21.0928	0.886838	1.84912	Up	0.105007
KHSRP	KHSRP	Far upstream element-binding protein 2	18	24.5813	24.8821	-0.300866	0.811765	Down	0.105195
STAT1	STAT1	Signal transducer and activator of transcription 1-alpha/beta	22	23.9224	24.4387	-0.516246	0.699189	Down	0.105298
ITPA	ITPA	Inosine triphosphate pyrophosphatase	4	22.5381	21.7418	0.796366	1.73672	Up	0.105336
CARM1	CARM1	Histone-arginine methyltransferase CARM1	6	21.2044	21.3869	-0.182544	0.881148	Down	0.105497
GIGYF2	GIGYF2	GRB10-interacting GYF protein 2	11	19.8435	20.1807	-0.337208	0.791572	Down	0.105883
CTTN	CTTN	Src substrate cortactin	17	23.5779	23.916	-0.338062	0.791103	Down	0.105914
WARS2	WARS2	Tryptophan--tRNA ligase, mitochondrial	5	20.699	21.3351	-0.636148	0.643429	Down	0.106246
SRSF3	SRSF3	Serine/arginine-rich splicing factor 3	5	24.7334	25.1905	-0.457096	0.728451	Down	0.106412
PLRG1	PLRG1	Pleiotropic regulator 1	8	20.7647	21.3569	-0.59219	0.663335	Down	0.106508
POSTN	POSTN	Periostin	7	22.3567	23.5509	-1.19422	0.437023	Down	0.106621
THRAP3	THRAP3	Thyroid hormone receptor-associated protein 3	19	22.3756	23.3282	-0.952538	0.516723	Down	0.106646
GNAO1	GNAO1	Guanine nucleotide-binding protein G(o) subunit alpha	4	21.4787	20.9926	0.48611	1.40066	Up	0.106793
F8A1	F8A1	40-kDa huntingtin-associated protein	1	18.6827	18.2278	0.454928	1.37071	Up	0.106835
CGN	CGN	Cingulin	26	22.478	22.7872	-0.309218	0.807079	Down	0.106865
GPKOW	GPKOW	G-patch domain and KOW motifs-containing protein	6	20.7545	21.0103	-0.255848	0.837495	Down	0.106871
HSP90B1	HSP90B1	Endoplasmin	33	27.4508	27.266	0.18487	1.13671	Up	0.107208
VAPB	VAPB	Vesicle-associated membrane protein-associated protein B/C	6	23.2938	23.6378	-0.344012	0.787847	Down	0.10727
RBP4	RBP4	Retinol-binding protein 4	6	23.7174	22.066	1.65143	3.14145	Up	0.107335
SUSD2	SUSD2	Sushi domain-containing protein 2	8	23.8742	22.8597	1.01441	2.02008	Up	0.107489
METTL16	METTL16	RNA N6-adenosine-methyltransferase METTL16	7	18.8769	19.6378	-0.760878	0.590137	Down	0.107504
PDZD11	PDZD11	PDZ domain-containing protein 11	4	21.4221	20.9206	0.501508	1.41569	Up	0.107632
KYAT3	KYAT3	Kynurenine--oxoglutarate transaminase 3	11	23.2294	23.6508	-0.421348	0.746727	Down	0.107661
CARNMT1	CARNMT1	Carnosine N-methyltransferase	3	17.0858	17.6878	-0.602034	0.658824	Down	0.108639
ARL15	ARL15	ADP-ribosylation factor-like protein 15	5	21.6915	20.4064	1.28509	2.43697	Up	0.108743
STAM2	STAM2	Signal transducing adapter molecule 2	7	22.0556	22.5324	-0.476792	0.718574	Down	0.108749
HCFC1	HCFC1	Host cell factor 1	26	23.1056	23.697	-0.591428	0.663686	Down	0.108771
KRT38	KRT38	Keratin, type I cuticular Ha8	3	19.4915	20.5347	-1.04314	0.485269	Down	0.108919
RPL8	RPL8	Large ribosomal subunit protein uL2	6	22.9035	23.1692	-0.265768	0.831756	Down	0.109033
RPL26L1	RPL26L1	Ribosomal protein uL24-like	1	18.7584	19.348	-0.589552	0.664549	Down	0.109047
ACOT7	ACOT7	Cytosolic acyl coenzyme A thioester hydrolase	10	22.8754	21.4566	1.41882	2.67367	Up	0.109214
CHCHD2	CHCHD2	Coiled-coil-helix-coiled-coil-helix domain-containing protein 2	2	20.5183	21.0215	-0.50319	0.705545	Down	0.109467
EXOC6	EXOC6	Exocyst complex component 6	8	19.8847	19.2111	0.673582	1.59503	Up	0.109553
SLC12A6	SLC12A6	Solute carrier family 12 member 6	1	21.3504	20.9269	0.42354	1.34121	Up	0.109678
APOD	APOD	Apolipoprotein D	4	22.7223	21.4624	1.25995	2.39487	Up	0.109763
VPS8	VPS8	Vacuolar protein sorting-associated protein 8 homolog	23	22.2174	21.5885	0.628902	1.54639	Up	0.109782
TIAL1	TIAL1	Nucleolysin TIAR	2	19.6064	19.8703	-0.263908	0.832829	Down	0.109931
GABPA	GABPA	GA-binding protein alpha chain	8	20.4524	20.8764	-0.424002	0.745354	Down	0.110323
PTPRK	PTPRK	Receptor-type tyrosine-protein phosphatase kappa	16	21.1571	21.4652	-0.30812	0.807694	Down	0.110347
EPHB3	EPHB3	Ephrin type-B receptor 3	6	19.4227	20.404	-0.981284	0.506529	Down	0.110583
ARHGEF40	ARHGEF40	Rho guanine nucleotide exchange factor 40	11	19.9967	17.9732	2.02344	4.06551	Up	0.110667
RMDN3	RMDN3	Regulator of microtubule dynamics protein 3	10	22.4064	22.1025	0.30391	1.23449	Up	0.111092
SLC16A2	SLC16A2	Monocarboxylate transporter 8	3	19.6596	18.4576	1.20205	2.30066	Up	0.111109
MYO9A	MYO9A	Unconventional myosin-IXa	8	18.1951	17.1648	1.0303	2.04245	Up	0.111194
ATXN10	ATXN10	Ataxin-10	12	22.5422	21.7643	0.777874	1.7146	Up	0.111646
IGF2R	IGF2R	Cation-independent mannose-6-phosphate receptor	48	24.19	23.9847	0.205332	1.15295	Up	0.111711
HNRNPL	HNRNPL	Heterogeneous nuclear ribonucleoprotein L	15	24.5082	25.0436	-0.535474	0.689932	Down	0.111804
FRG1	FRG1	Protein FRG1	3	19.9412	20.4613	-0.520108	0.69732	Down	0.111966
RBX1	RBX1	E3 ubiquitin-protein ligase RBX1	3	22.391	22.2731	0.117904	1.08516	Up	0.111993
TMPO	TMPO	Lamina-associated polypeptide 2, isoform alpha	10	23.574	24.3531	-0.779094	0.582733	Down	0.112058
TMPO	TMPO	Lamina-associated polypeptide 2, isoform alpha	10	23.574	24.3531	-0.779094	0.582733	Down	0.112058
PDIA6	PDIA6	Protein disulfide-isomerase A6	14	25.6871	25.5049	0.182216	1.13463	Up	0.112249
U2AF1	U2AF1	Splicing factor U2AF 35 kDa subunit	4	22.4395	22.8143	-0.374778	0.771224	Down	0.112274
GADD45GIP1	GADD45GIP1	Large ribosomal subunit protein mL64	5	19.9614	20.6305	-0.66913	0.628886	Down	0.112491
CDC42EP4	CDC42EP4	Cdc42 effector protein 4	3	17.807	19.2968	-1.48982	0.356057	Down	0.112828
PSMB8	PSMB8	Proteasome subunit beta type-8	8	22.9133	23.2255	-0.312218	0.805403	Down	0.112834
ADIRF	ADIRF	Adipogenesis regulatory factor	1	19.129	18.4569	0.67212	1.59341	Up	0.112951
WTAP	WTAP	Pre-mRNA-splicing regulator WTAP	5	19.8157	20.2357	-0.419926	0.747463	Down	0.112954
ABHD11	ABHD11	sn-1-specific diacylglycerol lipase ABHD11	5	22.2258	22.9873	-0.76147	0.589895	Down	0.113145
BCAP31	BCAP31	B-cell receptor-associated protein 31	12	25.8616	25.717	0.144556	1.10539	Up	0.113232
PAFAH1B2	PAFAH1B2	Platelet-activating factor acetylhydrolase IB subunit alpha2	5	21.1084	21.3981	-0.289778	0.818028	Down	0.113424
PIGX	PIGX	Phosphatidylinositol-glycan biosynthesis class X protein	3	15.4518	15.9837	-0.531824	0.69168	Down	0.113605
HNRNPLL	HNRNPLL	Heterogeneous nuclear ribonucleoprotein L-like	11	21.1341	21.5495	-0.41542	0.749801	Down	0.113695
GNG7	GNG7	Guanine nucleotide-binding protein G(I)/G(S)/G(O) subunit gamma-7	2	21.5314	21.8793	-0.347938	0.785706	Down	0.113812
MATR3	MATR3	Matrin-3	26	24.6371	25.0573	-0.420228	0.747307	Down	0.114208
LENG8	LENG8	Leukocyte receptor cluster member 8	5	17.127	16.0666	1.0604	2.08551	Up	0.114387
NOL9	NOL9	Polynucleotide 5'-hydroxyl-kinase NOL9	4	18.8302	19.3717	-0.541496	0.687058	Down	0.114452
GSR	GSR	Glutathione reductase, mitochondrial	8	21.9856	21.6409	0.344736	1.26992	Up	0.114884
SAP18	SAP18	Histone deacetylase complex subunit SAP18	5	21.5297	22.3793	-0.849596	0.55494	Down	0.114918
ARFGAP3	ARFGAP3	ADP-ribosylation factor GTPase-activating protein 3	7	20.0194	19.7594	0.26009	1.19755	Up	0.115408
FNBP1L	FNBP1L	Formin-binding protein 1-like	12	22.0641	21.7313	0.3328	1.25946	Up	0.115794
SCYL2	SCYL2	SCY1-like protein 2	12	22.3197	22.0941	0.225584	1.16925	Up	0.115898
TBC1D10A	TBC1D10A	TBC1 domain family member 10A	9	21.1348	20.6418	0.492962	1.40733	Up	0.116482
AGR2	AGR2	Anterior gradient protein 2 homolog	1	21.2056	18.795	2.41067	5.3172	Up	0.116586
TMEM63A	TMEM63A	CSC1-like protein 1	7	20.8114	20.2781	0.533284	1.44722	Up	0.116674
CCT5	CCT5	T-complex protein 1 subunit epsilon	29	25.8224	25.4938	0.328662	1.25585	Up	0.116766
RABL6	RABL6	Rab-like protein 6	11	20.8928	21.2157	-0.322922	0.799449	Down	0.116798
ALG6	ALG6	Dolichyl pyrophosphate Man9GlcNAc2 alpha-1,3-glucosyltransferase	4	20.4128	19.9695	0.443342	1.35975	Up	0.116944
PRPF19	PRPF19	Pre-mRNA-processing factor 19	7	23.0812	23.3658	-0.28457	0.820986	Down	0.117632
WASH4P	WASH4P	Putative WAS protein family homolog 4	7	20.6488	21.0099	-0.361052	0.778597	Down	0.117825
ZFYVE16	ZFYVE16	Zinc finger FYVE domain-containing protein 16	13	19.4574	20.3282	-0.870756	0.54686	Down	0.117893
SPTLC1	SPTLC1	Serine palmitoyltransferase 1	11	22.3319	22.6259	-0.29401	0.815632	Down	0.117906
CHTOP	CHTOP	Chromatin target of PRMT1 protein	6	19.8558	20.9271	-1.07125	0.475905	Down	0.118045
SF3A2	SF3A2	Splicing factor 3A subunit 2	9	21.7442	22.0928	-0.34866	0.785313	Down	0.118055
MCM4	MCM4	DNA replication licensing factor MCM4	3	16.9267	17.7722	-0.84559	0.556483	Down	0.118505
ABCB6	ABCB6	ATP-binding cassette sub-family B member 6	9	19.7769	18.8448	0.932136	1.9081	Up	0.118552
SYT5	SYT5	Synaptotagmin-5	1	17.9226	19.1362	-1.2136	0.431192	Down	0.118816
SP3	SP3	Transcription factor Sp3	2	17.616	18.0432	-0.427168	0.74372	Down	0.118829
GTPBP4	GTPBP4	GTP-binding protein 4	12	19.6909	20.1976	-0.506774	0.703794	Down	0.119097
CCDC150	CCDC150	Coiled-coil domain-containing protein 150	4	20.5648	21.5437	-0.978912	0.507362	Down	0.11944
GMPR2	GMPR2	GMP reductase 2	9	23.673	23.2491	0.423876	1.34153	Up	0.119506
SPAG7	SPAG7	Sperm-associated antigen 7	3	20.243	20.7455	-0.502488	0.705888	Down	0.119533
ZNF384	ZNF384	Zinc finger protein 384	2	17.4209	18.0691	-0.64824	0.638058	Down	0.11969
LAMA5	LAMA5	Laminin subunit alpha-5	44	23.4996	23.1152	0.384432	1.30535	Up	0.119724
HLA-B	HLA-B	HLA class I histocompatibility antigen, B alpha chain	4	24.6435	25.1031	-0.4596	0.727188	Down	0.119963
CASR	CASR	Extracellular calcium-sensing receptor	11	22.0474	22.9595	-0.912118	0.531404	Down	0.120282
SLC4A11	SLC4A11	Solute carrier family 4 member 11	12	20.8629	19.8198	1.04305	2.06058	Up	0.120432
NAT1	NAT1	Arylamine N-acetyltransferase 1	7	21.1109	20.0035	1.1074	2.15456	Up	0.120446
HMG20A	HMG20A	High mobility group protein 20A	2	19.4609	18.8275	0.633372	1.55119	Up	0.120523
TMF1	TMF1	TATA element modulatory factor	7	17.7044	18.218	-0.513632	0.700457	Down	0.120591
SMAP1	SMAP1	Stromal membrane-associated protein 1	3	20.2274	19.8005	0.426854	1.3443	Up	0.120674
DRAP1	DRAP1	Dr1-associated corepressor	3	20.256	20.8996	-0.643582	0.640122	Down	0.120795
RNPS1	RNPS1	RNA-binding protein with serine-rich domain 1	4	22.1184	22.8291	-0.710642	0.611048	Down	0.120836
CPM	CPM	Carboxypeptidase M	9	22.0748	21.457	0.617802	1.53454	Up	0.120861
DAZAP1	DAZAP1	DAZ-associated protein 1	9	21.2568	21.7065	-0.449664	0.732213	Down	0.121096
ZFR	ZFR	Zinc finger RNA-binding protein	24	22.9177	23.439	-0.521256	0.696765	Down	0.121269
RALGAPB	RALGAPB	Ral GTPase-activating protein subunit beta	18	22.1344	22.3379	-0.203504	0.868439	Down	0.12152
SEC11A	SEC11A	Signal peptidase complex catalytic subunit SEC11A	3	22.2805	22.7175	-0.436952	0.738694	Down	0.121839
NUP54	NUP54	Nucleoporin p54	13	22.2778	22.5016	-0.22383	0.856289	Down	0.121934
MRPS2	MRPS2	Small ribosomal subunit protein uS2m	8	22.0543	22.5937	-0.539318	0.688096	Down	0.122017
ACTN2	ACTN2	Alpha-actinin-2	4	25.1488	24.8877	0.26112	1.19841	Up	0.122028
MTHFR	MTHFR	Methylenetetrahydrofolate reductase (NADPH)	10	20.2935	19.6972	0.596308	1.51184	Up	0.122061
WASHC3	WASHC3	WASH complex subunit 3	3	20.6435	20.415	0.228582	1.17168	Up	0.122153
SNX27	SNX27	Sorting nexin-27	16	23.3681	23.0526	0.315424	1.24438	Up	0.122241
MRPL4	MRPL4	Large ribosomal subunit protein uL4m	6	21.5541	21.8971	-0.342968	0.788418	Down	0.122581
ACOX2	ACOX2	Peroxisomal acyl-coenzyme A oxidase 2	27	22.8635	20.8615	2.00196	4.00544	Up	0.122681
PHYHIPL	PHYHIPL	Phytanoyl-CoA hydroxylase-interacting protein-like	9	21.2988	20.644	0.654766	1.57436	Up	0.12299
MAT2B	MAT2B	Methionine adenosyltransferase 2 subunit beta	14	23.808	23.4474	0.360518	1.28389	Up	0.123352
EZR	EZR	Ezrin	22	27.5745	27.3041	0.27049	1.20622	Up	0.12351
ZC3H7A	ZC3H7A	Zinc finger CCCH domain-containing protein 7A	7	18.399	19.0967	-0.697664	0.61657	Down	0.123992
TMEM119	TMEM119	Transmembrane protein 119	4	20.5864	21.2855	-0.699058	0.615974	Down	0.124115
MRPL43	MRPL43	Large ribosomal subunit protein mL43	4	22.0341	22.395	-0.36089	0.778684	Down	0.12428
SNX29	SNX29	Sorting nexin-29	6	19.4971	19.2478	0.249346	1.18867	Up	0.12437
KIF1B	KIF1B	Kinesin-like protein KIF1B	3	17.9343	17.5318	0.402418	1.32172	Up	0.124375
SKIC2	SKIC2	Superkiller complex protein 2	24	24.0892	23.7867	0.302586	1.23335	Up	0.124639
CSTF3	CSTF3	Cleavage stimulation factor subunit 3	13	21.5989	21.9235	-0.324648	0.798493	Down	0.12482
MFSD4A	MFSD4A	Major facilitator superfamily domain-containing protein 4A	4	20.4336	21.756	-1.32239	0.399871	Down	0.124906
SEC13	SEC13	Protein SEC13 homolog	8	23.1133	22.9058	0.207498	1.15468	Up	0.125012
TM9SF4	TM9SF4	Transmembrane 9 superfamily member 4	6	22.5057	22.2076	0.298074	1.2295	Up	0.125052
HCLS1	HCLS1	Hematopoietic lineage cell-specific protein	6	20.1105	20.7117	-0.6012	0.659205	Down	0.125203
SDF2L1	SDF2L1	Stromal cell-derived factor 2-like protein 1	2	20.9111	20.4462	0.464888	1.38021	Up	0.125443
DDX50	DDX50	ATP-dependent RNA helicase DDX50	5	21.3978	21.7848	-0.386994	0.764721	Down	0.125482
DENND10	DENND10	DENN domain-containing protein 10	7	21.8615	21.4774	0.384036	1.30499	Up	0.125493
XRN2	XRN2	5'-3' exoribonuclease 2	21	22.7266	22.9928	-0.266222	0.831494	Down	0.1257
TNPO2	TNPO2	Transportin-2	7	22.8442	23.0421	-0.197944	0.871792	Down	0.125976
CDC16	CDC16	Cell division cycle protein 16 homolog	6	19.0998	19.375	-0.275282	0.826289	Down	0.125981
TRRAP	TRRAP	Transformation/transcription domain-associated protein	29	19.9434	20.3336	-0.39026	0.762992	Down	0.126051
RPRD1A	RPRD1A	Regulation of nuclear pre-mRNA domain-containing protein 1A	8	20.4046	21.1489	-0.744312	0.596952	Down	0.126202
HYAL4	HYAL4	Hyaluronidase-4	1	18.7818	17.3042	1.47762	2.78489	Up	0.12629
ABR	ABR	Active breakpoint cluster region-related protein	4	19.2996	18.5421	0.757578	1.69065	Up	0.126465
AMBP	AMBP	Protein AMBP	11	25.0625	24.5134	0.549098	1.46317	Up	0.126598
SLC12A1	SLC12A1	Solute carrier family 12 member 1	17	23.9341	25.2437	-1.30955	0.403446	Down	0.126686
BORCS8	BORCS8	BLOC-1-related complex subunit 8	2	19.1711	19.4319	-0.260764	0.834646	Down	0.126722
DMRT2	DMRT2	Doublesex- and mab-3-related transcription factor 2	1	23.4	23.8828	-0.482818	0.715579	Down	0.126749
UBE2D1	UBE2D1	Ubiquitin-conjugating enzyme E2 D1	1	19.8238	19.5848	0.239044	1.18021	Up	0.126886
PML	PML	Protein PML	23	23.8095	24.1724	-0.362916	0.777591	Down	0.126917
LRRC8C	LRRC8C	Volume-regulated anion channel subunit LRRC8C	9	20.5707	21.354	-0.7833	0.581036	Down	0.12711
ABI3BP	ABI3BP	Target of Nesh-SH3	6	21.8199	19.8028	2.01714	4.04779	Up	0.127145
UBA3	UBA3	NEDD8-activating enzyme E1 catalytic subunit	7	20.6622	21.1246	-0.46247	0.725743	Down	0.127163
HNRNPH1	HNRNPH1	Heterogeneous nuclear ribonucleoprotein H	7	24.1825	24.5171	-0.3346	0.793004	Down	0.127251
HNRNPA3	HNRNPA3	Heterogeneous nuclear ribonucleoprotein A3	15	25.2058	25.5419	-0.336122	0.792168	Down	0.127395
PRPF8	PRPF8	Pre-mRNA-processing-splicing factor 8	68	25.129	25.3374	-0.208426	0.865481	Down	0.12742
ATP1B1	ATP1B1	Sodium/potassium-transporting ATPase subunit beta-1	11	28.2724	28.7036	-0.431226	0.741631	Down	0.127845
EMD	EMD	Emerin	9	22.492	23.0132	-0.52125	0.696768	Down	0.127924
SH3GL2	SH3GL2	Endophilin-A1	5	19.0711	18.168	0.903116	1.8701	Up	0.128043
PRPF6	PRPF6	Pre-mRNA-processing factor 6	27	23.5031	23.8593	-0.356224	0.781207	Down	0.128126
PTBP2	PTBP2	Polypyrimidine tract-binding protein 2	2	21.7624	21.9853	-0.22289	0.856847	Down	0.128211
NHEJ1	NHEJ1	Non-homologous end-joining factor 1	2	18.1995	17.6006	0.59883	1.51449	Up	0.128342
PCBD1	PCBD1	Pterin-4-alpha-carbinolamine dehydratase	5	24.3256	23.2675	1.05806	2.08212	Up	0.128447
SLC35F6	SLC35F6	Solute carrier family 35 member F6	2	19.7811	19.161	0.620128	1.53701	Up	0.128729
SLCO2A1	SLCO2A1	Solute carrier organic anion transporter family member 2A1	9	20.6368	19.0757	1.56109	2.95078	Up	0.128735
CUTC	CUTC	Copper homeostasis protein cutC homolog	7	21.0891	21.3888	-0.299668	0.812439	Down	0.129238
KCMF1	KCMF1	E3 ubiquitin-protein ligase KCMF1	4	18.3224	17.8757	0.446754	1.36297	Up	0.12988
ZNF804B	ZNF804B	Zinc finger protein 804B	2	18.4129	20.581	-2.1681	0.222503	Down	0.129976
CYFIP2	CYFIP2	Cytoplasmic FMR1-interacting protein 2	18	23.6149	23.3985	0.21642	1.16185	Up	0.130468
BSND	BSND	Barttin	7	22.7959	23.9263	-1.13042	0.456783	Down	0.130519
MFF	MFF	Mitochondrial fission factor	5	20.118	20.7162	-0.598242	0.660558	Down	0.130543
AQP3	AQP3	Aquaporin-3	1	21.4319	22.3661	-0.934204	0.523331	Down	0.130941
UBE2L3	UBE2L3	Ubiquitin-conjugating enzyme E2 L3	7	23.2124	22.7803	0.432102	1.3492	Up	0.131105
DDX60L	DDX60L	Probable ATP-dependent RNA helicase DDX60-like	2	19.2386	20.6316	-1.39299	0.380774	Down	0.131184
RUVBL1	RUVBL1	RuvB-like 1	15	24.0329	24.1871	-0.154156	0.898658	Down	0.131299
EXOC3L2	EXOC3L2	Exocyst complex component 3-like protein 2	10	23.2533	22.4582	0.795122	1.73522	Up	0.131326
LMCD1	LMCD1	LIM and cysteine-rich domains protein 1	13	22.751	23.2183	-0.467248	0.723343	Down	0.131451
WWOX	WWOX	WW domain-containing oxidoreductase	7	19.5465	19.2017	0.34481	1.26998	Up	0.131671
SFXN5	SFXN5	Sideroflexin-5	5	20.7822	19.5679	1.2143	2.32029	Up	0.131901
CRYGB	CRYGB	Gamma-crystallin B	2	21.3331	22.0381	-0.704976	0.613453	Down	0.132482
INTS11	INTS11	Integrator complex subunit 11	3	20.0367	20.2843	-0.24763	0.842279	Down	0.132641
GPM6B	GPM6B	Neuronal membrane glycoprotein M6-b	2	20.0995	21.5826	-1.48317	0.357702	Down	0.132808
YWHAB	YWHAB	14-3-3 protein beta/alpha	5	24.5915	24.4534	0.138032	1.1004	Up	0.132911
CNDP2	CNDP2	Cytosolic non-specific dipeptidase	28	27.0537	26.3925	0.661244	1.58145	Up	0.132915
LUC7L2	LUC7L2	Putative RNA-binding protein Luc7-like 2	6	21.892	22.2361	-0.344174	0.787759	Down	0.132998
SPTB	SPTB	Spectrin beta chain, erythrocytic	47	23.2394	23.6967	-0.457256	0.72837	Down	0.133082
SART1	SART1	U4/U6.U5 tri-snRNP-associated protein 1	18	21.9249	22.3862	-0.461368	0.726297	Down	0.133281
EFR3A	EFR3A	Protein EFR3 homolog A	15	23.0442	22.6376	0.406606	1.32556	Up	0.133496
DDI2	DDI2	Protein DDI1 homolog 2	4	20.9498	21.3022	-0.352436	0.78326	Down	0.133504
OGFR	OGFR	Opioid growth factor receptor	5	20.0431	20.4552	-0.41213	0.751513	Down	0.133509
GLT8D1	GLT8D1	Glycosyltransferase 8 domain-containing protein 1	6	20.2235	20.7248	-0.50133	0.706455	Down	0.134221
PIK3CA	PIK3CA	Phosphatidylinositol 4,5-bisphosphate 3-kinase catalytic subunit alpha isoform	6	19.8245	19.3388	0.485688	1.40025	Up	0.134339
CENPV	CENPV	Centromere protein V	3	18.3515	19.3079	-0.956442	0.515326	Down	0.134934
LAMC2	LAMC2	Laminin subunit gamma-2	4	17.2679	18.8181	-1.55023	0.341456	Down	0.13495
MRPL13	MRPL13	Large ribosomal subunit protein uL13m	9	21.7315	22.1569	-0.425394	0.744635	Down	0.134989
AHSG	AHSG	Alpha-2-HS-glycoprotein	5	23.4089	23.7951	-0.386184	0.765151	Down	0.135067
ERH	ERH	Enhancer of rudimentary homolog	2	21.0899	21.3979	-0.30797	0.807778	Down	0.13533
POLB	POLB	DNA polymerase beta	9	20.0673	21.3567	-1.2894	0.40912	Down	0.135553
CALB1	CALB1	Calbindin	14	25.3808	22.7594	2.6214	6.15349	Up	0.135554
EPM2AIP1	EPM2AIP1	EPM2A-interacting protein 1	8	20.6652	21.081	-0.415776	0.749616	Down	0.135616
OBSL1	OBSL1	Obscurin-like protein 1	6	18.6527	19.526	-0.87336	0.545874	Down	0.135797
IGFBP7	IGFBP7	Insulin-like growth factor-binding protein 7	7	22.6142	22.1601	0.454114	1.36994	Up	0.135821
ELOVL5	ELOVL5	Very long chain fatty acid elongase 5	2	19.6095	18.7841	0.82538	1.772	Up	0.135866
DHRS3	DHRS3	Short-chain dehydrogenase/reductase 3	4	21.6496	21.2641	0.385496	1.30631	Up	0.1362
DCTN5	DCTN5	Dynactin subunit 5	4	20.8631	20.5935	0.26951	1.2054	Up	0.136234
TMEM245	TMEM245	Transmembrane protein 245	5	21.672	22.0213	-0.349376	0.784924	Down	0.136637
RBMX	RBMX	RNA-binding motif protein, X chromosome	2	23.3607	23.7352	-0.374548	0.771347	Down	0.136708
HNRNPC	HNRNPC	Heterogeneous nuclear ribonucleoproteins C1/C2	14	25.4331	26.1577	-0.724612	0.60516	Down	0.136882
FGA	FGA	Fibrinogen alpha chain	19	25.6405	26.1089	-0.468392	0.72277	Down	0.13711
SMC3	SMC3	Structural maintenance of chromosomes protein 3	35	24.1204	24.3974	-0.276956	0.825331	Down	0.137208
NUP188	NUP188	Nucleoporin NUP188	13	18.7016	19.3028	-0.60121	0.659201	Down	0.13758
DPP4	DPP4	Dipeptidyl peptidase 4	27	27.1122	25.6516	1.46067	2.75236	Up	0.138373
COL14A1	COL14A1	Collagen alpha-1(XIV) chain	50	27.5767	28.3444	-0.767638	0.587378	Down	0.138464
PEMT	PEMT	Phosphatidylethanolamine N-methyltransferase	1	16.2082	15.4527	0.755436	1.68814	Up	0.13859
ANXA4	ANXA4	Annexin A4	16	26.2461	25.6462	0.599858	1.51557	Up	0.139594
GTF3C3	GTF3C3	General transcription factor 3C polypeptide 3	9	19.8169	20.0505	-0.233552	0.850538	Down	0.139622
ZC3HC1	ZC3HC1	Zinc finger C3HC-type protein 1	4	18.2442	19.3807	-1.13644	0.454881	Down	0.139726
CLDN10	CLDN10	Claudin-10	5	19.8254	20.784	-0.958614	0.514551	Down	0.140167
RPL29	RPL29	Large ribosomal subunit protein eL29	1	22.399	22.8372	-0.438292	0.738008	Down	0.140189
SEC22B	SEC22B	Vesicle-trafficking protein SEC22b	9	23.8874	24.0643	-0.176892	0.884607	Down	0.140482
C12orf4	C12orf4	Protein C12orf4	2	17.7624	17.1978	0.564614	1.47899	Up	0.140499
ITGA1	ITGA1	Integrin alpha-1	23	25.483	25.1728	0.310138	1.23983	Up	0.14055
ARFIP2	ARFIP2	Arfaptin-2	5	20.8792	21.2843	-0.405142	0.755162	Down	0.140726
TLN1	TLN1	Talin-1	82	27.705	27.8725	-0.16755	0.890353	Down	0.140916
CSPG4	CSPG4	Chondroitin sulfate proteoglycan 4	28	24.338	22.6242	1.71384	3.28033	Up	0.140965
GNAI3	GNAI3	Guanine nucleotide-binding protein G(i) subunit alpha-3	3	21.1473	22.6387	-1.49141	0.355664	Down	0.141566
TMEM70	TMEM70	Transmembrane protein 70, mitochondrial	6	21.5276	21.8642	-0.336634	0.791887	Down	0.14204
UBTF	UBTF	Nucleolar transcription factor 1	23	23.4403	23.9255	-0.48516	0.714418	Down	0.142314
CYBRD1	CYBRD1	Plasma membrane ascorbate-dependent reductase CYBRD1	3	22.0331	22.9075	-0.874434	0.545468	Down	0.142359
PPID	PPID	Peptidyl-prolyl cis-trans isomerase D	10	21.2234	21.839	-0.615614	0.652652	Down	0.142387
PREX1	PREX1	Phosphatidylinositol 3,4,5-trisphosphate-dependent Rac exchanger 1 protein	3	22.1471	21.6432	0.50381	1.41795	Up	0.142471
CCDC102A	CCDC102A	Coiled-coil domain-containing protein 102A	3	17.8608	18.8759	-1.01509	0.494796	Down	0.142815
SNX1	SNX1	Sorting nexin-1	15	24.0332	23.9349	0.098318	1.07052	Up	0.142894
NTN4	NTN4	Netrin-4	9	22.8666	22.3903	0.476272	1.39114	Up	0.143047
TIMM22	TIMM22	Mitochondrial import inner membrane translocase subunit Tim22	2	20.5572	21.4105	-0.853246	0.553538	Down	0.143125
LMOD1	LMOD1	Leiomodin-1	12	22.1975	22.7071	-0.509638	0.702399	Down	0.143268
RYR3	RYR3	Ryanodine receptor 3	6	22.5189	22.3181	0.200762	1.14931	Up	0.143372
KIF28P	KIF28P	Kinesin-like protein KIF28P	3	19.8061	18.8355	0.970592	1.95964	Up	0.143518
DRG1	DRG1	Developmentally-regulated GTP-binding protein 1	11	22.6295	22.3785	0.251068	1.19009	Up	0.143523
ARMC6	ARMC6	Armadillo repeat-containing protein 6	3	19.7692	18.9363	0.832908	1.78127	Up	0.143978
GDI2	GDI2	Rab GDP dissociation inhibitor beta	22	25.7373	25.5699	0.167418	1.12305	Up	0.144389
HNRNPM	HNRNPM	Heterogeneous nuclear ribonucleoprotein M	25	26.1197	26.5261	-0.40637	0.754519	Down	0.144571
AKAP1	AKAP1	A-kinase anchor protein 1, mitochondrial	6	18.5568	19.072	-0.515208	0.699692	Down	0.144648
VPS33A	VPS33A	Vacuolar protein sorting-associated protein 33A	16	22.5429	22.3351	0.207758	1.15489	Up	0.14484
COG5	COG5	Conserved oligomeric Golgi complex subunit 5	13	20.7501	21.0698	-0.319742	0.801213	Down	0.144883
RABGAP1L	RABGAP1L	Rab GTPase-activating protein 1-like	10	19.4631	19.1317	0.331338	1.25818	Up	0.144938
RABGAP1L	RABGAP1L	Rab GTPase-activating protein 1-like	10	19.4631	19.1317	0.331338	1.25818	Up	0.144938
ARPIN	ARPIN	Arpin	5	20.4168	21.2122	-0.795472	0.576155	Down	0.145094
MOCS1	MOCS1	Molybdenum cofactor biosynthesis protein 1	8	19.1679	18.5436	0.6243	1.54146	Up	0.145151
PROS1	PROS1	Vitamin K-dependent protein S	14	22.3603	23.0426	-0.682292	0.623174	Down	0.145175
CUX1	CUX1	Homeobox protein cut-like 1	1	20.9767	21.1556	-0.178904	0.883374	Down	0.145584
CUX1	CUX1	Homeobox protein cut-like 1	1	20.9767	21.1556	-0.178904	0.883374	Down	0.145584
DLG3	DLG3	Disks large homolog 3	10	21.0954	21.6502	-0.554768	0.680767	Down	0.14577
RPS9	RPS9	Small ribosomal subunit protein uS4	9	25.42	25.6735	-0.253498	0.83886	Down	0.145808
FBXO7	FBXO7	F-box only protein 7	4	20.6394	20.1895	0.449888	1.36593	Up	0.145888
AP3S2	AP3S2	AP-3 complex subunit sigma-2	6	20.649	21.1209	-0.471934	0.720997	Down	0.146183
RASA2	RASA2	Ras GTPase-activating protein 2	8	18.6225	19.3362	-0.713628	0.609785	Down	0.146267
PDLIM1	PDLIM1	PDZ and LIM domain protein 1	12	23.9883	24.2739	-0.285638	0.820379	Down	0.146317
MGAM	MGAM	Maltase-glucoamylase	24	23.1728	20.1816	2.99124	7.95157	Up	0.146476
HNRNPUL2	HNRNPUL2	Heterogeneous nuclear ribonucleoprotein U-like protein 2	25	25.5772	25.9339	-0.356718	0.780939	Down	0.14667
API5	API5	Apoptosis inhibitor 5	12	24.0889	24.3961	-0.307276	0.808166	Down	0.146733
SLC9A1	SLC9A1	Sodium/hydrogen exchanger 1	4	20.3027	20.7655	-0.46282	0.725567	Down	0.146769
SFXN3	SFXN3	Sideroflexin-3	11	23.4986	22.7864	0.712236	1.63834	Up	0.146786
NHLRC2	NHLRC2	NHL repeat-containing protein 2	12	23.1539	22.9067	0.247186	1.18689	Up	0.146816
RBM14	RBM14	RNA-binding protein 14	14	21.5276	22.1604	-0.632822	0.644914	Down	0.146906
GATB	GATB	Glutamyl-tRNA(Gln) amidotransferase subunit B, mitochondrial	8	22.1066	21.2248	0.881842	1.84273	Up	0.147185
MME	MME	Neprilysin	30	25.5776	22.8872	2.69043	6.45508	Up	0.147213
HEBP1	HEBP1	Heme-binding protein 1	11	23.7912	24.2573	-0.466106	0.723916	Down	0.147287
PHGDH	PHGDH	D-3-phosphoglycerate dehydrogenase	18	25.4365	24.8802	0.556262	1.47045	Up	0.147303
TMEM87A	TMEM87A	Transmembrane protein 87A	5	20.7943	21.1145	-0.320192	0.800963	Down	0.147307
BRCC3	BRCC3	Lys-63-specific deubiquitinase BRCC36	7	21.5198	21.5975	-0.077776	0.947517	Down	0.147422
GPD2	GPD2	Glycerol-3-phosphate dehydrogenase, mitochondrial	27	24.5945	24.8891	-0.294646	0.815272	Down	0.147466
STK24	STK24	Serine/threonine-protein kinase 24	10	22.939	22.7512	0.187788	1.13902	Up	0.147494
TAF6	TAF6	Transcription initiation factor TFIID subunit 6	5	18.0561	18.5035	-0.447396	0.733365	Down	0.147536
PLIN3	PLIN3	Perilipin-3	12	23.0155	23.86	-0.844526	0.556894	Down	0.147558
TOR1B	TOR1B	Torsin-1B	4	19.8766	20.4331	-0.55644	0.679978	Down	0.147677
DYNC1LI1	DYNC1LI1	Cytoplasmic dynein 1 light intermediate chain 1	10	23.3467	22.9673	0.379454	1.30085	Up	0.147942
SLC25A6	SLC25A6	ADP/ATP translocase 3	6	23.3718	23.7692	-0.397432	0.759208	Down	0.148003
NUP93	NUP93	Nuclear pore complex protein Nup93	27	23.9554	24.2004	-0.244934	0.843854	Down	0.148337
VEZT	VEZT	Vezatin	2	15.4031	16.3011	-0.89802	0.536623	Down	0.148339
PPIF	PPIF	Peptidyl-prolyl cis-trans isomerase F, mitochondrial	5	23.3738	24.1015	-0.727652	0.603886	Down	0.148589
TAF2	TAF2	Transcription initiation factor TFIID subunit 2	4	20.6052	20.9316	-0.326348	0.797553	Down	0.148777
IGHV3-13	IGHV3-13	Immunoglobulin heavy variable 3-13	1	19.718	20.2811	-0.563068	0.676861	Down	0.148803
DMAC2L	DMAC2L	ATP synthase subunit s, mitochondrial	6	21.6216	22.1246	-0.503026	0.705625	Down	0.149016
NCK2	NCK2	Cytoplasmic protein NCK2	8	21.5217	22.0472	-0.525526	0.694706	Down	0.14908
WDFY3	WDFY3	WD repeat and FYVE domain-containing protein 3	23	20.2013	19.6834	0.517874	1.43184	Up	0.14925
IDH3A	IDH3A	Isocitrate dehydrogenase [NAD] subunit alpha, mitochondrial	12	24.7974	25.0796	-0.282186	0.822344	Down	0.149417
METTL14	METTL14	N6-adenosine-methyltransferase non-catalytic subunit	4	19.4692	19.7963	-0.32711	0.797132	Down	0.149518
RAB23	RAB23	Ras-related protein Rab-23	9	22.3135	23.0285	-0.714988	0.60921	Down	0.149821
ZMYND8	ZMYND8	MYND-type zinc finger-containing chromatin reader ZMYND8	11	19.7138	20.5593	-0.845498	0.556519	Down	0.149866
FN3KRP	FN3KRP	Ketosamine-3-kinase	9	22.6484	22.3873	0.261162	1.19844	Up	0.150012
STAM	STAM	Signal transducing adapter molecule 1	7	19.8962	20.2345	-0.338358	0.790941	Down	0.150155
DAB2IP	DAB2IP	Disabled homolog 2-interacting protein	10	19.9164	21.1017	-1.18531	0.439731	Down	0.150206
TBC1D4	TBC1D4	TBC1 domain family member 4	29	22.9185	23.4614	-0.542888	0.686396	Down	0.150269
SEPSECS	SEPSECS	O-phosphoseryl-tRNA(Sec) selenium transferase	8	21.6292	20.4372	1.192	2.28469	Up	0.150272
CDKL5	CDKL5	Cyclin-dependent kinase-like 5	2	20.2266	21.1176	-0.890934	0.539265	Down	0.150426
A2M	A2M	Alpha-2-macroglobulin	43	26.7063	27.4097	-0.703358	0.614141	Down	0.150985
IPO8	IPO8	Importin-8	6	18.7958	19.1446	-0.348724	0.785278	Down	0.151086
GALNT12	GALNT12	Polypeptide N-acetylgalactosaminyltransferase 12	1	19.8877	19.0919	0.795792	1.73603	Up	0.151219
FAM50A	FAM50A	Protein FAM50A	5	19.2793	19.8009	-0.521626	0.696586	Down	0.151295
EDC4	EDC4	Enhancer of mRNA-decapping protein 4	20	22.3919	22.695	-0.303146	0.810483	Down	0.151325
SFRP1	SFRP1	Secreted frizzled-related protein 1	7	23.4837	24.1715	-0.687854	0.620777	Down	0.151376
HSPB1	HSPB1	Heat shock protein beta-1	14	26.8854	26.6412	0.244168	1.18441	Up	0.151383
CDK11B	CDK11B	Cyclin-dependent kinase 11B	10	21.4191	21.8008	-0.3817	0.767533	Down	0.151409
ANKFY1	ANKFY1	Rabankyrin-5	21	23.4927	23.2562	0.236498	1.17813	Up	0.151565
DST	DST	Dystonin	27	20.6835	20.3619	0.321626	1.24974	Up	0.1516
LAMTOR1	LAMTOR1	Ragulator complex protein LAMTOR1	4	22.3151	22.4597	-0.144612	0.904623	Down	0.152398
CRBN	CRBN	Protein cereblon	7	19.1857	19.7005	-0.514776	0.699902	Down	0.152508
ATAD3B	ATAD3B	ATPase family AAA domain-containing protein 3B	1	23.2161	23.4591	-0.243066	0.844948	Down	0.152602
KIF3A	KIF3A	Kinesin-like protein KIF3A	12	20.7546	20.3407	0.413914	1.3323	Up	0.152676
MICU1	MICU1	Calcium uptake protein 1, mitochondrial	7	18.6494	18.3095	0.339962	1.26572	Up	0.153459
TPM3	TPM3	Tropomyosin alpha-3 chain	5	26.18	25.9199	0.2601	1.19756	Up	0.153898
TARDBP	TARDBP	TAR DNA-binding protein 43	12	22.7456	22.973	-0.22739	0.854179	Down	0.154002
SCYL3	SCYL3	Protein-associating with the carboxyl-terminal domain of ezrin	2	16.4951	16.9975	-0.502386	0.705938	Down	0.154247
TIMP1	TIMP1	Metalloproteinase inhibitor 1	3	19.5414	18.7263	0.815114	1.75944	Up	0.154293
SIN3A	SIN3A	Paired amphipathic helix protein Sin3a	20	21.3051	21.9118	-0.606688	0.656703	Down	0.1545
EMC8	EMC8	ER membrane protein complex subunit 8	7	21.391	21.1321	0.258902	1.19657	Up	0.154794
TRAPPC9	TRAPPC9	Trafficking protein particle complex subunit 9	20	21.7437	21.544	0.199664	1.14843	Up	0.154854
HLA-DRB1	HLA-DRB1	HLA class II histocompatibility antigen, DRB1 beta chain	3	23.8987	24.5397	-0.640942	0.641294	Down	0.155005
GPX1	GPX1	Glutathione peroxidase 1	11	25.46	25.3025	0.15751	1.11536	Up	0.155661
TNC	TNC	Tenascin	63	26.204	27.6241	-1.42018	0.373666	Down	0.156017
RBBP4	RBBP4	Histone-binding protein RBBP4	4	24.0695	24.4965	-0.427016	0.743799	Down	0.156084
SLC25A40	SLC25A40	Probable mitochondrial glutathione transporter SLC25A40	7	19.9829	20.6734	-0.69051	0.619635	Down	0.156353
ARHGAP1	ARHGAP1	Rho GTPase-activating protein 1	12	24.2881	24.1455	0.14263	1.10392	Up	0.156482
TEX10	TEX10	Testis-expressed protein 10	10	19.996	20.4416	-0.445576	0.734291	Down	0.156606
BLOC1S5	BLOC1S5	Biogenesis of lysosome-related organelles complex 1 subunit 5	4	20.2334	19.865	0.368394	1.29091	Up	0.156961
BHMT2	BHMT2	S-methylmethionine--homocysteine S-methyltransferase BHMT2	10	23.6868	21.7079	1.9789	3.94192	Up	0.157039
DPYSL4	DPYSL4	Dihydropyrimidinase-related protein 4	2	20.6912	22.5491	-1.85796	0.275866	Down	0.157179
ECM1	ECM1	Extracellular matrix protein 1	6	20.7323	19.9717	0.760578	1.69417	Up	0.157202
IFT122	IFT122	Intraflagellar transport protein 122 homolog	10	16.6057	17.6807	-1.07496	0.474686	Down	0.157289
JADE1	JADE1	Protein Jade-1	3	18.4536	18.2641	0.189474	1.14035	Up	0.157292
RALY	RALY	RNA-binding protein Raly	7	22.7173	23.1417	-0.424326	0.745187	Down	0.157567
SRSF7	SRSF7	Serine/arginine-rich splicing factor 7	6	23.9198	24.3967	-0.4769	0.71852	Down	0.158031
EI24	EI24	Etoposide-induced protein 2.4 homolog	2	18.5601	18.8361	-0.275966	0.825897	Down	0.15817
MRPL23	MRPL23	Large ribosomal subunit protein uL23m	3	20.1261	20.5505	-0.424362	0.745168	Down	0.158355
TMEM192	TMEM192	Transmembrane protein 192	4	21.972	21.5079	0.464178	1.37953	Up	0.158395
TRIP11	TRIP11	Thyroid receptor-interacting protein 11	22	19.5625	19.8832	-0.32071	0.800676	Down	0.15848
EXOSC9	EXOSC9	Exosome complex component RRP45	10	20.6362	21.1301	-0.493846	0.710129	Down	0.158705
IFIT3	IFIT3	Interferon-induced protein with tetratricopeptide repeats 3	9	20.8785	21.8211	-0.942648	0.520277	Down	0.158854
USP5	USP5	Ubiquitin carboxyl-terminal hydrolase 5	20	24.4305	24.6622	-0.231666	0.851651	Down	0.158899
OCRL	OCRL	Inositol polyphosphate 5-phosphatase OCRL	11	21.7861	21.4313	0.354864	1.27887	Up	0.15908
CDS1	CDS1	Phosphatidate cytidylyltransferase 1	4	18.7822	19.6102	-0.828004	0.563308	Down	0.159319
PRKAR2B	PRKAR2B	cAMP-dependent protein kinase type II-beta regulatory subunit	10	22.9858	23.9122	-0.92633	0.526195	Down	0.159333
MT-ND4	MT-ND4	NADH-ubiquinone oxidoreductase chain 4	5	22.1324	22.6538	-0.521326	0.696731	Down	0.159527
RPS3	RPS3	Small ribosomal subunit protein uS3	12	25.3391	25.2327	0.106364	1.07651	Up	0.159579
HNRNPA0	HNRNPA0	Heterogeneous nuclear ribonucleoprotein A0	4	21.6254	21.8728	-0.247378	0.842426	Down	0.159708
RPS27A	RPS27A	Ubiquitin-ribosomal protein eS31 fusion protein	3	25.1985	25.4127	-0.214198	0.862025	Down	0.159907
CA5B	CA5B	Carbonic anhydrase 5B, mitochondrial	3	18.55	20.5799	-2.02988	0.244875	Down	0.16004
DNAH17	DNAH17	Dynein axonemal heavy chain 17	3	19.3757	21.2613	-1.88564	0.270624	Down	0.160199
POLD1	POLD1	DNA polymerase delta catalytic subunit	10	20.4323	19.7351	0.697198	1.62135	Up	0.160293
KMT2D	KMT2D	Histone-lysine N-methyltransferase 2D	4	22.2574	22.447	-0.18957	0.876867	Down	0.16051
CDH2	CDH2	Cadherin-2	7	21.7243	20.6548	1.06957	2.0988	Up	0.160527
CDH16	CDH16	Cadherin-16	14	24.9944	25.4714	-0.476986	0.718477	Down	0.160725
RFC3	RFC3	Replication factor C subunit 3	8	19.7119	20.2449	-0.533006	0.691113	Down	0.161192
GALNT1	GALNT1	Polypeptide N-acetylgalactosaminyltransferase 1	2	18.8456	19.6912	-0.845542	0.556502	Down	0.161365
PICALM	PICALM	Phosphatidylinositol-binding clathrin assembly protein	15	23.6791	23.4677	0.21142	1.15783	Up	0.16137
NUCB2	NUCB2	Nucleobindin-2	9	20.382	20.6077	-0.225692	0.855185	Down	0.1614
TPD52	TPD52	Tumor protein D52	5	21.6248	22.4285	-0.803634	0.572904	Down	0.161545
RPL19	RPL19	Large ribosomal subunit protein eL19	5	23.1832	23.6556	-0.472332	0.720799	Down	0.161771
REEP3	REEP3	Receptor expression-enhancing protein 3	2	19.4855	19.7903	-0.30486	0.809521	Down	0.161884
CXXC1	CXXC1	CXXC-type zinc finger protein 1	5	19.4948	19.833	-0.33824	0.791006	Down	0.162067
MYO6	MYO6	Unconventional myosin-VI	45	25.4772	24.9918	0.485358	1.39993	Up	0.162097
IST1	IST1	IST1 homolog	7	23.5486	23.3899	0.15873	1.1163	Up	0.162166
NELFCD	NELFCD	Negative elongation factor C/D	10	20.6617	21.3697	-0.708048	0.612148	Down	0.162197
ZNF865	ZNF865	Zinc finger protein 865	1	20.3689	20.5416	-0.172706	0.887177	Down	0.162565
H2AC1	H2AC1	Histone H2A type 1-A	1	28.3602	28.2024	0.157818	1.1156	Up	0.162727
IGHV3-35	IGHV3-35	Probable non-functional immunoglobulin heavy variable 3-35	1	20.8161	21.3238	-0.507646	0.703369	Down	0.162848
ATP6V1C2	ATP6V1C2	V-type proton ATPase subunit C 2	7	21.2831	20.5016	0.781524	1.71895	Up	0.162985
CRISPLD2	CRISPLD2	Cysteine-rich secretory protein LCCL domain-containing 2	1	17.5931	16.6005	0.992576	1.98973	Up	0.163064
PEX11B	PEX11B	Peroxisomal membrane protein 11B	8	21.82	22.3501	-0.530132	0.692491	Down	0.163135
SERPINA7	SERPINA7	Thyroxine-binding globulin	8	20.7152	21.3408	-0.625562	0.648167	Down	0.16341
WAPL	WAPL	Wings apart-like protein homolog	5	18.7091	19.2356	-0.526522	0.694226	Down	0.163479
PSMB5	PSMB5	Proteasome subunit beta type-5	10	22.9497	22.5927	0.357022	1.28078	Up	0.163537
EIF3J	EIF3J	Eukaryotic translation initiation factor 3 subunit J	8	22.7482	22.5954	0.152782	1.11171	Up	0.163919
LMF1	LMF1	Lipase maturation factor 1	4	19.4033	18.991	0.41236	1.33086	Up	0.16398
PIN1	PIN1	Peptidyl-prolyl cis-trans isomerase NIMA-interacting 1	3	18.7895	18.4368	0.35267	1.27692	Up	0.164152
EEF1A2	EEF1A2	Elongation factor 1-alpha 2	9	26.5414	26.7728	-0.23147	0.851767	Down	0.164159
PI4K2A	PI4K2A	Phosphatidylinositol 4-kinase type 2-alpha	16	20.9513	21.2395	-0.288214	0.818915	Down	0.164443
COMMD7	COMMD7	COMM domain-containing protein 7	4	20.9499	20.2987	0.65118	1.57045	Up	0.164476
MVP	MVP	Major vault protein	27	25.3531	24.3522	1.00092	2.00128	Up	0.164582
POU3F3	POU3F3	POU domain, class 3, transcription factor 3	3	18.2963	18.9066	-0.61026	0.655079	Down	0.164664
SLC22A2	SLC22A2	Solute carrier family 22 member 2	8	22.1351	20.4824	1.65266	3.14413	Up	0.164867
CCDC28A	CCDC28A	Coiled-coil domain-containing protein 28A	2	16.8708	17.3207	-0.449912	0.732088	Down	0.165134
SHMT1	SHMT1	Serine hydroxymethyltransferase, cytosolic	16	27.3139	26.3216	0.992226	1.98925	Up	0.165842
CLTA	CLTA	Clathrin light chain A	6	23.9764	23.7394	0.23702	1.17856	Up	0.165954
PODXL	PODXL	Podocalyxin	6	24.4221	23.9138	0.508284	1.42236	Up	0.165977
RPS6KA3	RPS6KA3	Ribosomal protein S6 kinase alpha-3	14	23.8148	23.535	0.279802	1.21403	Up	0.165978
BZW1	BZW1	eIF5-mimic protein 2	10	22.969	22.7749	0.194092	1.144	Up	0.166036
EPS8	EPS8	Epidermal growth factor receptor kinase substrate 8	17	22.0864	21.8119	0.274416	1.2095	Up	0.166086
TOM1L1	TOM1L1	TOM1-like protein 1	6	23.2427	22.2156	1.02711	2.03794	Up	0.166292
GTF2F1	GTF2F1	General transcription factor IIF subunit 1	4	18.9486	20.0691	-1.12054	0.459923	Down	0.166323
SRRM1	SRRM1	Serine/arginine repetitive matrix protein 1	5	19.4659	19.9951	-0.52921	0.692934	Down	0.166371
RPL18A	RPL18A	Large ribosomal subunit protein eL20	7	24.5798	24.7061	-0.126274	0.916195	Down	0.166459
CRYZL1	CRYZL1	Quinone oxidoreductase-like protein 1	5	21.1633	20.8739	0.28945	1.22217	Up	0.166478
PSAP	PSAP	Prosaposin	11	23.4121	23.0777	0.33446	1.26091	Up	0.166481
SERBP1	SERBP1	SERPINE1 mRNA-binding protein 1	15	22.7591	23.6075	-0.848368	0.555413	Down	0.166531
ARIH1	ARIH1	E3 ubiquitin-protein ligase ARIH1	8	20.3333	20.5818	-0.248502	0.84177	Down	0.166738
AKT2	AKT2	RAC-beta serine/threonine-protein kinase	6	18.006	17.6355	0.370574	1.29287	Up	0.167028
DNAJC9	DNAJC9	DnaJ homolog subfamily C member 9	3	18.6755	20.2367	-1.56114	0.338882	Down	0.167413
TRABD	TRABD	TraB domain-containing protein	5	18.6549	19.1361	-0.481188	0.716387	Down	0.167442
DTYMK	DTYMK	Thymidylate kinase	10	22.3592	22.6229	-0.263712	0.832942	Down	0.167724
VPS36	VPS36	Vacuolar protein-sorting-associated protein 36	16	22.6656	22.4497	0.215908	1.16143	Up	0.167748
RAB11FIP1	RAB11FIP1	Rab11 family-interacting protein 1	3	21.3628	21.0366	0.32622	1.25372	Up	0.168107
YWHAG	YWHAG	14-3-3 protein gamma	10	24.1126	24.2541	-0.141526	0.90656	Down	0.168185
UCK1	UCK1	Uridine-cytidine kinase 1	2	18.0339	18.8351	-0.801188	0.573876	Down	0.16828
NT5E	NT5E	5'-nucleotidase	7	20.3359	21.2482	-0.912342	0.531322	Down	0.168387
GLS	GLS	Glutaminase kidney isoform, mitochondrial	19	26.1325	25.5041	0.628368	1.54582	Up	0.168685
STAU2	STAU2	Double-stranded RNA-binding protein Staufen homolog 2	5	18.4757	18.1542	0.3215	1.24963	Up	0.168738
PPM1G	PPM1G	Protein phosphatase 1G	12	21.8834	22.2709	-0.38748	0.764464	Down	0.169185
LYZ	LYZ	Lysozyme C	5	24.3716	22.4319	1.93965	3.83612	Up	0.169401
CAD	CAD	Multifunctional protein CAD	41	23.9566	23.4077	0.548886	1.46296	Up	0.169445
PRPF3	PRPF3	U4/U6 small nuclear ribonucleoprotein Prp3	12	20.4115	21.5566	-1.14506	0.45217	Down	0.169464
CDH1	CDH1	Cadherin-1	16	24.5596	25.0133	-0.453756	0.730139	Down	0.169592
TREX1	TREX1	Three-prime repair exonuclease 1	3	17.3221	18.4671	-1.14501	0.452185	Down	0.169829
ATAD3A	ATAD3A	ATPase family AAA domain-containing protein 3A	8	22.245	22.4873	-0.242286	0.845405	Down	0.16991
TOP2A	TOP2A	DNA topoisomerase 2-alpha	1	21.4789	21.9526	-0.473736	0.720097	Down	0.170111
AKAP8L	AKAP8L	A-kinase anchor protein 8-like	9	20.6501	21.0449	-0.39486	0.760563	Down	0.170217
HYOU1	HYOU1	Hypoxia up-regulated protein 1	26	25.0561	25.1371	-0.080964	0.945426	Down	0.170281
TSR2	TSR2	Pre-rRNA-processing protein TSR2 homolog	3	18.1594	18.4258	-0.26638	0.831403	Down	0.17032
SERINC3	SERINC3	Serine incorporator 3	3	18.0097	17.3699	0.639846	1.55816	Up	0.170452
PLEKHO2	PLEKHO2	Pleckstrin homology domain-containing family O member 2	9	21.3109	21.7943	-0.483354	0.715313	Down	0.170488
LAS1L	LAS1L	Ribosomal biogenesis protein LAS1L	8	20.3092	20.7717	-0.462508	0.725724	Down	0.170802
IGKV2D-24	IGKV2D-24	Probable non-functional immunoglobulin kappa variable 2D-24	1	20.3799	20.9359	-0.55597	0.6802	Down	0.170806
NONO	NONO	Non-POU domain-containing octamer-binding protein	20	25.3162	25.6851	-0.368902	0.774372	Down	0.170831
DDX47	DDX47	Probable ATP-dependent RNA helicase DDX47	6	19.5236	20.2514	-0.727814	0.603818	Down	0.170849
RB1	RB1	Retinoblastoma-associated protein	3	17.8364	18.5486	-0.71219	0.610393	Down	0.171101
ROCK1	ROCK1	Rho-associated protein kinase 1	39	23.0392	23.4282	-0.388996	0.763661	Down	0.171639
OS9	OS9	Protein OS-9	8	18.7677	18.4655	0.302196	1.23302	Up	0.171685
SP100	SP100	Nuclear autoantigen Sp-100	4	18.5173	18.9398	-0.422514	0.746123	Down	0.171743
ANG	ANG	Angiogenin	5	20.9993	20.3825	0.616786	1.53346	Up	0.171862
CTBP1	CTBP1	C-terminal-binding protein 1	7	22.4179	22.5199	-0.102048	0.931709	Down	0.171968
RDX	RDX	Radixin	23	25.1639	24.7597	0.404222	1.32338	Up	0.17228
TGOLN2	TGOLN2	Trans-Golgi network integral membrane protein 2	4	21.0033	20.6368	0.366552	1.28927	Up	0.172473
NUP37	NUP37	Nucleoporin Nup37	8	21.79	22.0526	-0.26262	0.833573	Down	0.172573
EVA1B	EVA1B	Protein eva-1 homolog B	1	18.9992	19.2826	-0.283448	0.821625	Down	0.172687
TPM1	TPM1	Tropomyosin alpha-1 chain	8	24.6626	24.2704	0.392174	1.31237	Up	0.173144
TSC2	TSC2	Tuberin	11	19.6891	20.0613	-0.372216	0.772595	Down	0.173187
CISD2	CISD2	CDGSH iron-sulfur domain-containing protein 2	6	22.8339	23.0196	-0.185784	0.879171	Down	0.173302
MTREX	MTREX	Exosome RNA helicase MTR4	18	22.9223	23.218	-0.295726	0.814662	Down	0.173314
CNIH1	CNIH1	Protein cornichon homolog 1	1	18.3258	17.5837	0.742128	1.67264	Up	0.173324
LIMA1	LIMA1	LIM domain and actin-binding protein 1	27	23.5273	24.4104	-0.883104	0.5422	Down	0.173414
RPL4	RPL4	Large ribosomal subunit protein uL4	14	25.6339	25.8569	-0.222998	0.856783	Down	0.173496
UGDH	UGDH	UDP-glucose 6-dehydrogenase	18	24.4929	23.6998	0.793106	1.7328	Up	0.173629
SERPINF2	SERPINF2	Alpha-2-antiplasmin	9	22.4283	22.9207	-0.49239	0.710847	Down	0.174184
MRPL44	MRPL44	Large ribosomal subunit protein mL44	5	20.7558	21.2889	-0.533066	0.691084	Down	0.174273
TCEA3	TCEA3	Transcription elongation factor A protein 3	8	19.7686	20.2508	-0.482192	0.715889	Down	0.174417
NCAM1	NCAM1	Neural cell adhesion molecule 1	18	22.9701	23.8385	-0.868392	0.547757	Down	0.174512
MAD2L1	MAD2L1	Mitotic spindle assembly checkpoint protein MAD2A	2	19.038	19.5852	-0.547198	0.684348	Down	0.174554
BUB3	BUB3	Mitotic checkpoint protein BUB3	9	23.4161	23.6585	-0.242416	0.845329	Down	0.175029
RNASET2	RNASET2	Ribonuclease T2	7	21.7461	20.4376	1.30851	2.47686	Up	0.175066
PPP1R9B	PPP1R9B	Neurabin-2	12	21.2832	21.7216	-0.438388	0.737959	Down	0.175105
ASRGL1	ASRGL1	Isoaspartyl peptidase/L-asparaginase	6	21.0837	21.5626	-0.478818	0.717565	Down	0.175229
TLN2	TLN2	Talin-2	61	24.7847	25.1626	-0.377946	0.769532	Down	0.175524
PHC2	PHC2	Polyhomeotic-like protein 2	6	19.7867	20.4722	-0.685514	0.621784	Down	0.17553
COMMD4	COMMD4	COMM domain-containing protein 4	5	21.3447	20.4258	0.918868	1.89063	Up	0.17568
MFGE8	MFGE8	Lactadherin	13	25.1375	24.148	0.989452	1.98543	Up	0.175828
TRIP6	TRIP6	Thyroid receptor-interacting protein 6	9	22.2895	22.4041	-0.114596	0.923641	Down	0.175984
C8G	C8G	Complement component C8 gamma chain	8	21.9176	21.2626	0.655024	1.57464	Up	0.176043
CLCN3	CLCN3	H(+)/Cl(-) exchange transporter 3	7	20.4063	20.0737	0.332574	1.25926	Up	0.176226
GATAD2B	GATAD2B	Transcriptional repressor p66-beta	4	19.5767	20.7816	-1.20495	0.433786	Down	0.176502
QRSL1	QRSL1	Glutamyl-tRNA(Gln) amidotransferase subunit A, mitochondrial	9	20.1771	20.8182	-0.641064	0.64124	Down	0.176991
GTF2B	GTF2B	Transcription initiation factor IIB	6	19.2055	20.1855	-0.980014	0.506975	Down	0.177097
RUFY2	RUFY2	RUN and FYVE domain-containing protein 2	5	17.9547	17.3928	0.561876	1.47619	Up	0.177142
PTPN13	PTPN13	Tyrosine-protein phosphatase non-receptor type 13	13	19.4051	18.341	1.06413	2.0909	Up	0.177646
HPD	HPD	4-hydroxyphenylpyruvate dioxygenase	16	23.2637	21.1985	2.06517	4.18484	Up	0.177789
RAP1BL	RAP1BL	Ras-related protein Rap-1b-like protein	3	24.3251	24.2163	0.108702	1.07826	Up	0.177804
EDC3	EDC3	Enhancer of mRNA-decapping protein 3	3	18.2785	19.3126	-1.03412	0.488312	Down	0.17793
PPP2CB	PPP2CB	Serine/threonine-protein phosphatase 2A catalytic subunit beta isoform	2	23.7769	23.9226	-0.145622	0.90399	Down	0.178144
MYO19	MYO19	Unconventional myosin-XIX	7	17.145	17.7371	-0.592076	0.663388	Down	0.178173
TUBB6	TUBB6	Tubulin beta-6 chain	6	23.7762	23.6407	0.135516	1.09849	Up	0.178395
DGUOK	DGUOK	Deoxyguanosine kinase, mitochondrial	4	20.8205	21.1492	-0.328732	0.796236	Down	0.178664
PRKAR2A	PRKAR2A	cAMP-dependent protein kinase type II-alpha regulatory subunit	11	24.2479	24.3912	-0.14338	0.905395	Down	0.178825
PCYT1A	PCYT1A	Choline-phosphate cytidylyltransferase A	10	22.0132	22.3737	-0.360508	0.77889	Down	0.178843
PIPOX	PIPOX	Peroxisomal sarcosine oxidase	12	22.0095	19.6196	2.38993	5.24132	Up	0.179292
SLC12A7	SLC12A7	Solute carrier family 12 member 7	11	21.6334	21.2502	0.383186	1.30422	Up	0.179413
DDX49	DDX49	Probable ATP-dependent RNA helicase DDX49	4	22.2514	21.4294	0.821978	1.76783	Up	0.179438
AGTRAP	AGTRAP	Type-1 angiotensin II receptor-associated protein	2	20.8708	20.2394	0.63139	1.54906	Up	0.179517
SEPTIN6	SEPTIN6	Septin-6	5	23.5577	23.8902	-0.33247	0.794176	Down	0.179623
CIRBP	CIRBP	Cold-inducible RNA-binding protein	3	22.3504	22.986	-0.635648	0.643652	Down	0.179669
ISG15	ISG15	Ubiquitin-like protein ISG15	3	20.3213	21.1848	-0.863492	0.549621	Down	0.180794
NFU1	NFU1	NFU1 iron-sulfur cluster scaffold homolog, mitochondrial	5	22.6633	23.0248	-0.361462	0.778375	Down	0.180797
PPFIA1	PPFIA1	Liprin-alpha-1	13	21.3677	20.8619	0.50588	1.41999	Up	0.180976
C7orf50	C7orf50	Uncharacterized protein C7orf50	3	20.0822	20.7857	-0.703456	0.614099	Down	0.181434
VAPA	VAPA	Vesicle-associated membrane protein-associated protein A	9	24.481	24.7666	-0.285568	0.820419	Down	0.181624
SFPQ	SFPQ	Splicing factor, proline- and glutamine-rich	18	25.2633	25.5914	-0.328106	0.796582	Down	0.181673
PACSIN2	PACSIN2	Protein kinase C and casein kinase substrate in neurons protein 2	12	25.0427	24.7476	0.295076	1.22695	Up	0.18209
NAPA	NAPA	Alpha-soluble NSF attachment protein	13	24.7132	24.5716	0.141544	1.10309	Up	0.182095
GSTO1	GSTO1	Glutathione S-transferase omega-1	12	25.9737	25.5913	0.382366	1.30348	Up	0.182107
NOP9	NOP9	Nucleolar protein 9	4	18.1895	18.7684	-0.578846	0.669499	Down	0.182109
SPTLC2	SPTLC2	Serine palmitoyltransferase 2	15	21.5092	22.0027	-0.493434	0.710332	Down	0.182246
PCDH1	PCDH1	Protocadherin-1	11	21.3689	21.765	-0.396054	0.759934	Down	0.182248
ATP6V1C1	ATP6V1C1	V-type proton ATPase subunit C 1	14	24.6387	23.8766	0.762172	1.69604	Up	0.183135
SH3GL1	SH3GL1	Endophilin-A2	5	22.3787	22.1262	0.25258	1.19134	Up	0.183647
PSMG3	PSMG3	Proteasome assembly chaperone 3	2	17.517	16.8798	0.637188	1.55529	Up	0.183787
PANK4	PANK4	4'-phosphopantetheine phosphatase	17	21.8983	22.3584	-0.460134	0.726919	Down	0.184082
MAGT1	MAGT1	Magnesium transporter protein 1	7	23.298	22.9578	0.340278	1.266	Up	0.184301
NDUFA1	NDUFA1	NADH dehydrogenase [ubiquinone] 1 alpha subcomplex subunit 1	1	21.1792	21.7464	-0.567156	0.674946	Down	0.184363
TRMT112	TRMT112	Multifunctional methyltransferase subunit TRM112-like protein	5	21.6848	21.7668	-0.082024	0.944731	Down	0.184407
CAVIN1	CAVIN1	Caveolae-associated protein 1	12	24.8215	25.4516	-0.630056	0.646151	Down	0.184478
FRZB	FRZB	Secreted frizzled-related protein 3	3	19.5056	20.0274	-0.521766	0.696519	Down	0.184673
SERPINC1	SERPINC1	Antithrombin-III	15	24.4842	25.3422	-0.858012	0.551712	Down	0.18472
G3BP1	G3BP1	Ras GTPase-activating protein-binding protein 1	11	23.1591	23.4564	-0.297354	0.813743	Down	0.18496
CIAPIN1	CIAPIN1	Anamorsin	8	21.7727	22.1675	-0.394852	0.760567	Down	0.18512
HNRNPR	HNRNPR	Heterogeneous nuclear ribonucleoprotein R	16	25.7853	26.1293	-0.343958	0.787877	Down	0.185216
RBM4	RBM4	RNA-binding protein 4	11	22.213	22.6611	-0.44817	0.732972	Down	0.185335
SCAMP3	SCAMP3	Secretory carrier-associated membrane protein 3	6	21.6876	21.8995	-0.211848	0.863431	Down	0.185622
AP1S2	AP1S2	AP-1 complex subunit sigma-2	3	21.0094	20.4727	0.536696	1.45065	Up	0.185698
RBM28	RBM28	RNA-binding protein 28	8	18.7626	19.2368	-0.474204	0.719864	Down	0.185733
CAVIN2	CAVIN2	Caveolae-associated protein 2	11	23.2918	23.9584	-0.666568	0.630004	Down	0.185829
HPR	HPR	Haptoglobin-related protein	4	19.1793	20.0752	-0.895948	0.537394	Down	0.185916
DIRAS3	DIRAS3	GTP-binding protein Di-Ras3	2	20.1076	19.5424	0.565144	1.47954	Up	0.186058
SLC8A1	SLC8A1	Sodium/calcium exchanger 1	5	18.4122	17.2439	1.16825	2.24739	Up	0.186141
BTBD9	BTBD9	BTB/POZ domain-containing protein 9	1	18.1819	17.185	0.996858	1.99565	Up	0.186371
POP1	POP1	Ribonucleases P/MRP protein subunit POP1	6	19.3034	18.6755	0.627872	1.54528	Up	0.186505
NUBP1	NUBP1	Cytosolic Fe-S cluster assembly factor NUBP1	3	19.534	20.301	-0.767032	0.587625	Down	0.186541
NAPRT	NAPRT	Nicotinate phosphoribosyltransferase	14	23.6234	22.813	0.81041	1.75371	Up	0.186833
PPM1H	PPM1H	Protein phosphatase 1H	9	20.8646	21.2121	-0.347548	0.785919	Down	0.187007
ZNF729	ZNF729	Zinc finger protein 729	1	18.4698	19.1939	-0.724158	0.60535	Down	0.187091
ABCA8	ABCA8	ABC-type organic anion transporter ABCA8	13	20.0445	18.9113	1.1332	2.19345	Up	0.18731
FAM234A	FAM234A	Protein FAM234A	3	19.2702	18.4058	0.864452	1.82065	Up	0.187481
RABGEF1	RABGEF1	Rab5 GDP/GTP exchange factor	6	18.4489	18.8289	-0.37995	0.768464	Down	0.187575
SEC31A	SEC31A	Protein transport protein Sec31A	19	24.0927	23.8846	0.208124	1.15519	Up	0.187592
COBLL1	COBLL1	Cordon-bleu protein-like 1	35	23.9809	24.5917	-0.610796	0.654835	Down	0.18773
SURF1	SURF1	Surfeit locus protein 1	6	21.4508	21.865	-0.414158	0.750457	Down	0.187809
PRUNE1	PRUNE1	Exopolyphosphatase PRUNE1	8	20.694	20.4802	0.213836	1.15977	Up	0.188255
DYNLT3	DYNLT3	Dynein light chain Tctex-type 3	2	21.7791	21.5983	0.18079	1.1335	Up	0.188354
CMTM6	CMTM6	CKLF-like MARVEL transmembrane domain-containing protein 6	1	18.7352	18.1367	0.598438	1.51408	Up	0.188435
PATJ	PATJ	InaD-like protein	13	20.1568	19.3894	0.767354	1.70215	Up	0.188457
MRPS14	MRPS14	Small ribosomal subunit protein uS14m	3	19.8197	20.2838	-0.464184	0.724881	Down	0.188656
MACROH2A1	MACROH2A1	Core histone macro-H2A.1	14	26.255	25.9345	0.320538	1.2488	Up	0.188741
IGKV1-12	IGKV1-12	Immunoglobulin kappa variable 1-12	1	20.5852	21.2777	-0.692494	0.618783	Down	0.188836
HDAC2	HDAC2	Histone deacetylase 2	5	21.3202	21.5475	-0.227258	0.854257	Down	0.1889
HLA-A	HLA-A	HLA class I histocompatibility antigen, A alpha chain	4	23.0942	23.318	-0.223718	0.856356	Down	0.189067
MRPL47	MRPL47	Large ribosomal subunit protein uL29m	8	21.6078	21.9861	-0.378262	0.769364	Down	0.189121
FAM50B	FAM50B	Protein FAM50B	3	17.863	18.3249	-0.461858	0.726051	Down	0.189481
SCPEP1	SCPEP1	Retinoid-inducible serine carboxypeptidase	8	23.3439	23.5836	-0.239626	0.846965	Down	0.189654
CTBP2	CTBP2	C-terminal-binding protein 2	7	22.9606	23.1542	-0.193654	0.874388	Down	0.189758
HK1	HK1	Hexokinase-1	27	26.186	26.6743	-0.488238	0.712895	Down	0.189829
CAB39	CAB39	Calcium-binding protein 39	11	23.0623	22.926	0.136234	1.09903	Up	0.189882
MYO1E	MYO1E	Unconventional myosin-Ie	25	23.1276	22.8158	0.311806	1.24126	Up	0.189967
NFS1	NFS1	Cysteine desulfurase	14	22.6705	22.8613	-0.19084	0.876095	Down	0.189973
VPS26C	VPS26C	Vacuolar protein sorting-associated protein 26C	7	21.539	21.1595	0.37958	1.30096	Up	0.189994
ASS1	ASS1	Argininosuccinate synthase	17	26.5749	24.7188	1.8561	3.62029	Up	0.189998
WDR48	WDR48	WD repeat-containing protein 48	13	22.4153	22.2585	0.15684	1.11484	Up	0.190028
JCAD	JCAD	Junctional cadherin 5-associated protein	2	18.9625	18.4797	0.482834	1.39749	Up	0.190133
TMA16	TMA16	Translation machinery-associated protein 16	4	18.6714	19.7638	-1.09241	0.468979	Down	0.190404
HARS2	HARS2	Histidine--tRNA ligase, mitochondrial	8	22.0347	22.5705	-0.535766	0.689792	Down	0.190477
ARFGEF2	ARFGEF2	Brefeldin A-inhibited guanine nucleotide-exchange protein 2	24	23.6935	23.4872	0.20632	1.15374	Up	0.190517
GAPVD1	GAPVD1	GTPase-activating protein and VPS9 domain-containing protein 1	19	20.5836	20.7525	-0.168914	0.889512	Down	0.190692
RTRAF	RTRAF	RNA transcription, translation and transport factor protein	11	23.1246	23.2504	-0.125828	0.916478	Down	0.190986
NCK1	NCK1	SH2/SH3 adapter protein NCK1	9	23.1088	24.0745	-0.965742	0.512015	Down	0.191638
RBM47	RBM47	RNA-binding protein 47	15	23.4619	23.2079	0.254	1.19251	Up	0.191718
RAP1GDS1	RAP1GDS1	Rap1 GTPase-GDP dissociation stimulator 1	13	21.7035	21.4927	0.210738	1.15728	Up	0.191994
DNAH8	DNAH8	Dynein axonemal heavy chain 8	6	18.8202	17.9898	0.830336	1.7781	Up	0.192026
PTPRG	PTPRG	Receptor-type tyrosine-protein phosphatase gamma	15	22.1219	21.8844	0.237466	1.17892	Up	0.192035
ZNF462	ZNF462	Zinc finger protein 462	1	18.7559	17.6102	1.14571	2.21256	Up	0.192132
PLGRKT	PLGRKT	Plasminogen receptor (KT)	6	23.9203	24.3452	-0.424912	0.744884	Down	0.192213
MRPS15	MRPS15	Small ribosomal subunit protein uS15m	6	22.2951	22.6666	-0.371464	0.772998	Down	0.192325
PPAT	PPAT	Amidophosphoribosyltransferase	10	20.4693	19.881	0.588324	1.5035	Up	0.192539
TBCE	TBCE	Tubulin-specific chaperone E	8	19.1479	18.6142	0.533694	1.44763	Up	0.192994
EIF5A	EIF5A	Eukaryotic translation initiation factor 5A-1	5	23.5466	23.3733	0.173292	1.12763	Up	0.193012
CPVL	CPVL	Probable serine carboxypeptidase CPVL	13	24.9731	25.7862	-0.813144	0.56914	Down	0.193038
HSPA14	HSPA14	Heat shock 70 kDa protein 14	7	17.7568	18.6071	-0.850294	0.554672	Down	0.193144
KNG1	KNG1	Kininogen-1	15	25.7416	26.1745	-0.432976	0.740732	Down	0.193212
RNF167	RNF167	E3 ubiquitin-protein ligase RNF167	2	18.0106	17.3523	0.65837	1.5783	Up	0.193249
TMEM94	TMEM94	Transmembrane protein 94	5	18.7189	19.0949	-0.37592	0.770614	Down	0.193363
IRF6	IRF6	Interferon regulatory factor 6	5	18.2374	17.8212	0.416194	1.3344	Up	0.193467
TBC1D17	TBC1D17	TBC1 domain family member 17	9	22.555	22.7643	-0.209262	0.86498	Down	0.193621
IFIT1	IFIT1	Interferon-induced protein with tetratricopeptide repeats 1	12	21.7435	22.4899	-0.746342	0.596113	Down	0.19419
PPP2R5B	PPP2R5B	Serine/threonine-protein phosphatase 2A 56 kDa regulatory subunit beta isoform	6	19.8616	20.237	-0.375418	0.770882	Down	0.194228
NOMO1	NOMO1	BOS complex subunit NOMO1	1	24.1735	24.0642	0.109366	1.07875	Up	0.194407
USP19	USP19	Ubiquitin carboxyl-terminal hydrolase 19	10	19.1978	19.5598	-0.362052	0.778057	Down	0.194634
PKP2	PKP2	Plakophilin-2	7	18.3282	17.2298	1.09848	2.14128	Up	0.195191
FUBP1	FUBP1	Far upstream element-binding protein 1	15	24.5031	24.824	-0.320928	0.800555	Down	0.195585
NAP1L1	NAP1L1	Nucleosome assembly protein 1-like 1	6	21.5651	21.8282	-0.263076	0.833309	Down	0.195782
PSPC1	PSPC1	Paraspeckle component 1	8	22.9063	23.3106	-0.404282	0.755612	Down	0.195812
GC	GC	Vitamin D-binding protein	16	25.3065	25.6894	-0.38287	0.76691	Down	0.19583
TIMP3	TIMP3	Metalloproteinase inhibitor 3	4	22.3955	21.9391	0.456394	1.37211	Up	0.19593
CPS1	CPS1	Carbamoyl-phosphate synthase [ammonia], mitochondrial	13	20.1884	19.5589	0.629476	1.547	Up	0.195962
PITRM1	PITRM1	Presequence protease, mitochondrial	32	23.903	24.1589	-0.255894	0.837468	Down	0.196223
MRPS11	MRPS11	Small ribosomal subunit protein uS11m	3	19.9216	20.8074	-0.885744	0.541208	Down	0.196249
NQO1	NQO1	NAD(P)H dehydrogenase [quinone] 1	5	18.9198	20.7802	-1.8604	0.2754	Down	0.196365
GCHFR	GCHFR	GTP cyclohydrolase 1 feedback regulatory protein	3	20.0472	18.9676	1.07966	2.11354	Up	0.196446
NCOA7	NCOA7	Nuclear receptor coactivator 7	6	17.6133	18.1939	-0.580634	0.66867	Down	0.196474
DENND4C	DENND4C	DENN domain-containing protein 4C	25	21.7352	22.1566	-0.42136	0.74672	Down	0.196673
SMARCA2	SMARCA2	Probable global transcription activator SNF2L2	13	22.4926	22.9487	-0.456042	0.728983	Down	0.196737
SYNGR1	SYNGR1	Synaptogyrin-1	2	21.7579	22.6532	-0.895216	0.537667	Down	0.196773
ROCK2	ROCK2	Rho-associated protein kinase 2	42	24.2538	24.4483	-0.194466	0.873896	Down	0.196869
WIPI1	WIPI1	WD repeat domain phosphoinositide-interacting protein 1	2	18.2036	17.691	0.512588	1.42661	Up	0.196975
EMC3	EMC3	ER membrane protein complex subunit 3	8	21.4115	21.9162	-0.504734	0.70479	Down	0.197001
COMMD10	COMMD10	COMM domain-containing protein 10	7	22.153	21.8133	0.339722	1.26551	Up	0.197011
GNL1	GNL1	Guanine nucleotide-binding protein-like 1	15	22.3449	22.7114	-0.36647	0.775678	Down	0.197046
GPD1L	GPD1L	Glycerol-3-phosphate dehydrogenase 1-like protein	15	24.9198	24.6402	0.27965	1.2139	Up	0.197109
DHX38	DHX38	Pre-mRNA-splicing factor ATP-dependent RNA helicase PRP16	9	19.7568	20.0443	-0.287472	0.819337	Down	0.197123
SMCHD1	SMCHD1	Structural maintenance of chromosomes flexible hinge domain-containing protein 1	28	20.5825	21.2954	-0.712824	0.610125	Down	0.197374
MINDY3	MINDY3	Ubiquitin carboxyl-terminal hydrolase MINDY-3	3	19.4733	20.2013	-0.728046	0.603721	Down	0.197707
TCEA1	TCEA1	Transcription elongation factor A protein 1	8	23.2843	23.5909	-0.30656	0.808567	Down	0.197814
MRPS30	MRPS30	Large ribosomal subunit protein mL65	8	21.2008	21.536	-0.335116	0.79272	Down	0.197979
DHX15	DHX15	ATP-dependent RNA helicase DHX15	24	25.0983	25.4997	-0.401426	0.75711	Down	0.198004
FHL5	FHL5	Four and a half LIM domains protein 5	4	19.811	19.2903	0.520696	1.43465	Up	0.198263
LYPLAL1	LYPLAL1	Lysophospholipase-like protein 1	8	24.2672	23.6674	0.59981	1.51552	Up	0.198421
DCTN4	DCTN4	Dynactin subunit 4	8	22.7211	22.8541	-0.132968	0.911953	Down	0.198587
BLOC1S1	BLOC1S1	Biogenesis of lysosome-related organelles complex 1 subunit 1	3	21.3802	21.1225	0.257692	1.19556	Up	0.198595
GPD1	GPD1	Glycerol-3-phosphate dehydrogenase [NAD(+)], cytoplasmic	16	25.6013	23.7298	1.87149	3.65911	Up	0.198714
RPRD1B	RPRD1B	Regulation of nuclear pre-mRNA domain-containing protein 1B	8	22.1922	22.4566	-0.264472	0.832503	Down	0.19891
C4B	C4B	Complement C4-B	3	21.6484	21.2317	0.41677	1.33494	Up	0.199407
RPL12	RPL12	Large ribosomal subunit protein uL11	4	23.5813	23.9381	-0.356816	0.780886	Down	0.199505
GLA	GLA	Alpha-galactosidase A	6	21.3047	21.6977	-0.392926	0.761583	Down	0.199507
TMEM51	TMEM51	Transmembrane protein 51	1	17.6301	16.662	0.968044	1.95619	Up	0.199696
ACTB	ACTB	Actin, cytoplasmic 1	5	28.8877	28.7818	0.105874	1.07615	Up	0.200019
SLC25A18	SLC25A18	Mitochondrial glutamate carrier 2	1	21.5217	21.7146	-0.192838	0.874883	Down	0.200116
MAVS	MAVS	Mitochondrial antiviral-signaling protein	6	20.6339	21.2572	-0.623262	0.649201	Down	0.200577
RPL27	RPL27	Large ribosomal subunit protein eL27	3	24.2801	24.3797	-0.099596	0.933294	Down	0.200731
CLCNKA	CLCNKA	Chloride channel protein ClC-Ka	6	22.2168	22.9479	-0.731194	0.602405	Down	0.20079
SENP3	SENP3	Sentrin-specific protease 3	3	17.4676	18.0873	-0.619612	0.650846	Down	0.200966
MYO7A	MYO7A	Unconventional myosin-VIIa	6	19.0212	17.4137	1.60751	3.04725	Up	0.201079
SMARCD1	SMARCD1	SWI/SNF-related matrix-associated actin-dependent regulator of chromatin subfamily D member 1	5	18.2522	19.1346	-0.882432	0.542452	Down	0.20126
NPEPPS	NPEPPS	Puromycin-sensitive aminopeptidase	35	26.1203	25.9123	0.208004	1.15509	Up	0.201346
USP11	USP11	Ubiquitin carboxyl-terminal hydrolase 11	1	20.565	19.3779	1.18708	2.27691	Up	0.201349
MRPL14	MRPL14	Large ribosomal subunit protein uL14m	2	19.4146	19.8296	-0.415044	0.749997	Down	0.201581
XPO7	XPO7	Exportin-7	28	23.9826	23.7618	0.220754	1.16534	Up	0.201686
MRPS22	MRPS22	Small ribosomal subunit protein mS22	12	23.0331	23.5187	-0.485576	0.714212	Down	0.201813
RFC4	RFC4	Replication factor C subunit 4	10	20.6097	21.1777	-0.567974	0.674563	Down	0.201831
STXBP2	STXBP2	Syntaxin-binding protein 2	18	23.4754	22.8328	0.64259	1.56113	Up	0.201846
QDPR	QDPR	Dihydropteridine reductase	8	24.9616	24.0766	0.885018	1.84679	Up	0.202174
LCLAT1	LCLAT1	Lysocardiolipin acyltransferase 1	7	21.0654	20.7469	0.31851	1.24704	Up	0.202262
PNPLA4	PNPLA4	Patatin-like phospholipase domain-containing protein 4	7	17.6718	18.6648	-0.993086	0.502402	Down	0.202366
NCEH1	NCEH1	Neutral cholesterol ester hydrolase 1	12	22.3365	22.0554	0.281092	1.21511	Up	0.20245
AADACL4	AADACL4	Arylacetamide deacetylase-like 4	2	19.9519	21.6094	-1.6575	0.316988	Down	0.202483
ALDOB	ALDOB	Fructose-bisphosphate aldolase B	19	27.487	25.5592	1.92785	3.80487	Up	0.202573
COPB2	COPB2	Coatomer subunit beta'	28	25.8128	25.7074	0.105462	1.07584	Up	0.202816
RBM10	RBM10	RNA-binding protein 10	10	20.5782	21.0884	-0.510238	0.702107	Down	0.202875
SAP30BP	SAP30BP	SAP30-binding protein	2	18.3334	19.1739	-0.840496	0.558452	Down	0.202924
MX1	MX1	Interferon-induced GTP-binding protein Mx1	9	20.579	21.6953	-1.11632	0.46127	Down	0.202984
OPA3	OPA3	Optic atrophy 3 protein	3	21.6172	21.9424	-0.325104	0.798241	Down	0.203078
TUFM	TUFM	Elongation factor Tu, mitochondrial	20	26.0681	26.695	-0.626936	0.64755	Down	0.203107
HCCS	HCCS	Holocytochrome c-type synthase	7	21.1561	20.908	0.248084	1.18763	Up	0.203167
CFAP298	CFAP298	Cilia- and flagella-associated protein 298	3	17.5871	16.4575	1.12962	2.18801	Up	0.20325
WDR59	WDR59	GATOR2 complex protein WDR59	9	18.7514	19.0414	-0.290008	0.817898	Down	0.203626
CYRIA	CYRIA	CYFIP-related Rac1 interactor A	3	18.4761	19.4978	-1.02171	0.492534	Down	0.203773
EGLN1	EGLN1	Egl nine homolog 1	12	20.7339	20.4951	0.238742	1.17996	Up	0.203832
DIO1	DIO1	Type I iodothyronine deiodinase	3	18.2786	18.9147	-0.63609	0.643454	Down	0.203889
SLC12A4	SLC12A4	Solute carrier family 12 member 4	6	19.4732	19.8707	-0.397516	0.759164	Down	0.20398
SLC31A1	SLC31A1	High affinity copper uptake protein 1	1	18.9324	18.4924	0.44002	1.35662	Up	0.204389
SPRYD7	SPRYD7	SPRY domain-containing protein 7	6	20.4493	20.2136	0.235666	1.17745	Up	0.204524
TOR4A	TOR4A	Torsin-4A	13	20.3441	21.2387	-0.894652	0.537877	Down	0.204571
PPIG	PPIG	Peptidyl-prolyl cis-trans isomerase G	5	20.0843	20.7479	-0.663642	0.631283	Down	0.204574
GYG1	GYG1	Glycogenin-1	6	22.3535	22.6103	-0.256804	0.83694	Down	0.204754
SRRT	SRRT	Serrate RNA effector molecule homolog	17	23.3955	23.6221	-0.226656	0.854613	Down	0.204765
THOP1	THOP1	Thimet oligopeptidase	12	20.9763	21.3784	-0.402078	0.756767	Down	0.204787
PFDN2	PFDN2	Prefoldin subunit 2	5	23.0455	22.514	0.531558	1.44549	Up	0.204806
DDX27	DDX27	Probable ATP-dependent RNA helicase DDX27	13	21.6278	21.2928	0.335018	1.26139	Up	0.204915
MRPL38	MRPL38	Large ribosomal subunit protein mL38	11	21.9589	22.3479	-0.389022	0.763647	Down	0.204945
DDX42	DDX42	ATP-dependent RNA helicase DDX42	14	22.0553	22.2495	-0.194276	0.874011	Down	0.205033
AASS	AASS	Alpha-aminoadipic semialdehyde synthase, mitochondrial	27	23.8997	23.0889	0.810822	1.75421	Up	0.2051
TAPBP	TAPBP	Tapasin	6	22.6279	23.0638	-0.435976	0.739194	Down	0.205128
SMIM24	SMIM24	Small integral membrane protein 24	4	20.2711	17.7068	2.56433	5.91482	Up	0.205304
TRMT1	TRMT1	tRNA (guanine(26)-N(2))-dimethyltransferase	7	18.3208	18.9506	-0.629782	0.646274	Down	0.205402
RTN3	RTN3	Reticulon-3	3	22.5035	23.3672	-0.863712	0.549537	Down	0.205512
IRF2BPL	IRF2BPL	Probable E3 ubiquitin-protein ligase IRF2BPL	9	19.5704	20.0604	-0.490008	0.712021	Down	0.205555
CXADR	CXADR	Coxsackievirus and adenovirus receptor	5	22.848	23.3039	-0.455892	0.729059	Down	0.205578
ANXA6	ANXA6	Annexin A6	30	26.7958	26.4744	0.32143	1.24957	Up	0.20562
COQ8B	COQ8B	Atypical kinase COQ8B, mitochondrial	3	16.2661	16.6115	-0.345394	0.787093	Down	0.205812
SELENOT	SELENOT	Thioredoxin reductase-like selenoprotein T	3	20.5808	20.3632	0.217576	1.16278	Up	0.20598
PRKD3	PRKD3	Serine/threonine-protein kinase D3	1	18.6808	19.1426	-0.461758	0.726101	Down	0.206411
C3	C3	Complement C3	76	28.0648	28.4615	-0.396654	0.759618	Down	0.206728
AHCYL1	AHCYL1	S-adenosylhomocysteine hydrolase-like protein 1	10	24.9589	24.788	0.170936	1.12579	Up	0.206754
BUD31	BUD31	Protein BUD31 homolog	6	20.6724	21.0437	-0.37128	0.773096	Down	0.207038
GANAB	GANAB	Neutral alpha-glucosidase AB	27	26.4744	26.6406	-0.166254	0.891154	Down	0.207041
SLC37A3	SLC37A3	Sugar phosphate exchanger 3	2	18.3786	19.1803	-0.801728	0.573662	Down	0.207162
TP53BP2	TP53BP2	Apoptosis-stimulating of p53 protein 2	4	18.8789	18.5342	0.3448	1.26997	Up	0.207219
SEC14L2	SEC14L2	SEC14-like protein 2	2	17.9534	18.7464	-0.793052	0.577122	Down	0.207269
PKP4	PKP4	Plakophilin-4	29	24.0041	24.2788	-0.274638	0.826658	Down	0.207498
LYRM7	LYRM7	Complex III assembly factor LYRM7	3	18.78	18.278	0.50204	1.41621	Up	0.2076
PLCB1	PLCB1	1-phosphatidylinositol 4,5-bisphosphate phosphodiesterase beta-1	31	22.969	23.5148	-0.545728	0.685046	Down	0.207979
THEM6	THEM6	Protein THEM6	6	22.8934	22.6946	0.198822	1.14776	Up	0.208054
ALDH3A2	ALDH3A2	Aldehyde dehydrogenase family 3 member A2	14	25.1178	24.4363	0.68148	1.60378	Up	0.20817
ZNF22	ZNF22	Zinc finger protein 22	5	18.9003	19.4169	-0.516588	0.699023	Down	0.20833
ESD	ESD	S-formylglutathione hydrolase	8	24.7943	24.2819	0.512318	1.42634	Up	0.208442
OGFOD3	OGFOD3	2-oxoglutarate and iron-dependent oxygenase domain-containing protein 3	3	19.2258	18.7851	0.4407	1.35726	Up	0.20898
TLE3	TLE3	Transducin-like enhancer protein 3	3	17.6713	18.5329	-0.861644	0.550325	Down	0.209031
IGHV1-45	IGHV1-45	Immunoglobulin heavy variable 1-45	1	18.5148	17.321	1.19378	2.28751	Up	0.209145
ALCAM	ALCAM	CD166 antigen	8	22.3552	21.6089	0.746258	1.67744	Up	0.209294
DENND2B	DENND2B	DENN domain-containing protein 2B	4	20.5445	19.9962	0.548346	1.46241	Up	0.209345
AGAP3	AGAP3	Arf-GAP with GTPase, ANK repeat and PH domain-containing protein 3	4	17.6292	18.9864	-1.35726	0.390323	Down	0.209349
GUSB	GUSB	Beta-glucuronidase	3	17.8129	18.4402	-0.627368	0.647356	Down	0.209604
WRNIP1	WRNIP1	ATPase WRNIP1	7	19.705	20.3911	-0.686104	0.62153	Down	0.209617
NUDT4	NUDT4	Diphosphoinositol polyphosphate phosphohydrolase 2	4	21.0787	21.5883	-0.509564	0.702435	Down	0.209959
UNCX	UNCX	Homeobox protein unc-4 homolog	2	22.0302	22.2611	-0.230884	0.852113	Down	0.209984
AP1M1	AP1M1	AP-1 complex subunit mu-1	9	24.3466	24.0105	0.33611	1.26235	Up	0.210023
PRMT1	PRMT1	Protein arginine N-methyltransferase 1	13	23.366	23.6273	-0.261232	0.834375	Down	0.210359
SRSF5	SRSF5	Serine/arginine-rich splicing factor 5	4	21.581	21.969	-0.38798	0.764199	Down	0.210392
PRPF31	PRPF31	U4/U6 small nuclear ribonucleoprotein Prp31	11	21.648	22.2791	-0.63116	0.645657	Down	0.21045
GSTA1	GSTA1	Glutathione S-transferase A1	6	26.5786	24.7289	1.84974	3.60435	Up	0.210477
TMT1A	TMT1A	Thiol S-methyltransferase TMT1A	9	25.6375	25.2359	0.401616	1.32099	Up	0.210499
KARS1	KARS1	Lysine--tRNA ligase	22	24.3583	24.4893	-0.131026	0.913182	Down	0.210557
ITIH2	ITIH2	Inter-alpha-trypsin inhibitor heavy chain H2	13	25.0788	25.7705	-0.691646	0.619147	Down	0.210964
NIPSNAP2	NIPSNAP2	Protein NipSnap homolog 2	7	24.6307	25.0491	-0.418386	0.748261	Down	0.211352
POTEF	POTEF	POTE ankyrin domain family member F	2	30.1185	30.0165	0.102036	1.07329	Up	0.211601
DDX23	DDX23	Probable ATP-dependent RNA helicase DDX23	22	23.1484	23.5169	-0.368444	0.774618	Down	0.211661
SDHD	SDHD	Succinate dehydrogenase [ubiquinone] cytochrome b small subunit, mitochondrial	2	21.3213	21.6694	-0.34805	0.785645	Down	0.211666
GSDMD	GSDMD	Gasdermin-D	6	20.4665	20.7042	-0.23778	0.848049	Down	0.211789
SPART	SPART	Spartin	9	21.3764	21.1375	0.238836	1.18004	Up	0.21179
PITPNA	PITPNA	Phosphatidylinositol transfer protein alpha isoform	10	21.4646	21.6972	-0.232548	0.85113	Down	0.211846
THY1	THY1	Thy-1 membrane glycoprotein	3	24.3678	24.123	0.244818	1.18494	Up	0.211942
RTN1	RTN1	Reticulon-1	4	19.3279	20.095	-0.767056	0.587615	Down	0.212028
IGHV3-9	IGHV3-9	Immunoglobulin heavy variable 3-9	1	20.7189	21.201	-0.4821	0.715935	Down	0.212048
MRPL24	MRPL24	Large ribosomal subunit protein uL24m	6	22.1984	22.4394	-0.241054	0.846127	Down	0.212049
HVCN1	HVCN1	Voltage-gated hydrogen channel 1	4	19.2128	19.7739	-0.561172	0.677751	Down	0.212195
LGALS8	LGALS8	Galectin-8	5	19.4883	19.0666	0.42177	1.33957	Up	0.212195
CTSB	CTSB	Cathepsin B	7	25.9933	25.2627	0.730564	1.65929	Up	0.21262
CDC37	CDC37	Hsp90 co-chaperone Cdc37	10	23.3054	23.494	-0.188534	0.877497	Down	0.212966
IGHV4-4	IGHV4-4	Immunoglobulin heavy variable 4-4	1	20.7807	21.6044	-0.823614	0.565025	Down	0.213092
FAF1	FAF1	FAS-associated factor 1	10	21.4069	21.6268	-0.219916	0.858615	Down	0.213124
TRMT6	TRMT6	tRNA (adenine(58)-N(1))-methyltransferase non-catalytic subunit TRM6	9	20.0607	20.6276	-0.566956	0.67504	Down	0.213177
ANKRD36	ANKRD36	Ankyrin repeat domain-containing protein 36A	2	23.0051	22.663	0.342128	1.26762	Up	0.214354
SNX6	SNX6	Sorting nexin-6	10	23.2679	23.1147	0.153196	1.11203	Up	0.214678
PHF2	PHF2	Lysine-specific demethylase PHF2	8	19.4074	19.7968	-0.389322	0.763488	Down	0.215038
TRMT2A	TRMT2A	tRNA (uracil-5-)-methyltransferase homolog A	6	18.4174	19.1811	-0.763624	0.589015	Down	0.21505
ARID1B	ARID1B	AT-rich interactive domain-containing protein 1B	10	19.8464	20.4576	-0.611238	0.654635	Down	0.215121
KLC1	KLC1	Kinesin light chain 1	17	23.0545	23.2658	-0.211326	0.863743	Down	0.21516
SNAP29	SNAP29	Synaptosomal-associated protein 29	6	21.2534	21.0305	0.222866	1.16705	Up	0.21526
HSD17B7	HSD17B7	3-keto-steroid reductase/17-beta-hydroxysteroid dehydrogenase 7	4	17.9712	18.3828	-0.41165	0.751763	Down	0.215287
TOP1	TOP1	DNA topoisomerase 1	23	24.1266	23.8287	0.297926	1.22938	Up	0.215624
LSM14A	LSM14A	Protein LSM14 homolog A	4	20.1334	20.845	-0.711614	0.610637	Down	0.215648
ELAVL2	ELAVL2	ELAV-like protein 2	1	21.6304	21.9348	-0.30439	0.809785	Down	0.215669
SNU13	SNU13	NHP2-like protein 1	5	22.6881	23.2503	-0.562266	0.677238	Down	0.215818
SLC27A3	SLC27A3	Long-chain fatty acid transport protein 3	5	19.977	20.2975	-0.320566	0.800756	Down	0.215847
EBP	EBP	3-beta-hydroxysteroid-Delta(8),Delta(7)-isomerase	2	22.4164	20.6183	1.79814	3.47772	Up	0.215891
SERPINB1	SERPINB1	Leukocyte elastase inhibitor	14	23.0187	23.6041	-0.585348	0.666489	Down	0.216093
OTULIN	OTULIN	Ubiquitin thioesterase otulin	5	19.4608	19.7768	-0.31598	0.803305	Down	0.216196
PDZK1P1	PDZK1P1	Putative PDZ domain-containing protein PDZK1P1	1	25.0669	23.6728	1.39411	2.62826	Up	0.216405
TCAF1	TCAF1	TRPM8 channel-associated factor 1	11	18.5208	19.7318	-1.21097	0.431979	Down	0.216529
MRPL10	MRPL10	Large ribosomal subunit protein uL10m	4	20.6816	21.13	-0.44844	0.732835	Down	0.216672
MSRB3	MSRB3	Methionine-R-sulfoxide reductase B3	1	17.7526	17.2038	0.548826	1.46289	Up	0.216926
ACTR2	ACTR2	Actin-related protein 2	14	26.0164	25.7193	0.297074	1.22865	Up	0.217012
NOTCH3	NOTCH3	Neurogenic locus notch homolog protein 3	6	18.559	19.1262	-0.56722	0.674916	Down	0.21702
PTK2B	PTK2B	Protein-tyrosine kinase 2-beta	5	17.7234	17.1476	0.575856	1.49056	Up	0.217457
AKAP8	AKAP8	A-kinase anchor protein 8	4	18.683	19.2696	-0.586636	0.665894	Down	0.217492
PRKCD	PRKCD	Protein kinase C delta type	13	21.985	21.8617	0.12331	1.08923	Up	0.217574
MRPS7	MRPS7	Small ribosomal subunit protein uS7m	12	22.3448	22.7063	-0.36141	0.778403	Down	0.217708
CHD3	CHD3	Chromodomain-helicase-DNA-binding protein 3	9	22.3599	22.7895	-0.429548	0.742494	Down	0.218041
OXR1	OXR1	Oxidation resistance protein 1	10	21.1658	21.6995	-0.5337	0.690781	Down	0.21822
PDLIM4	PDLIM4	PDZ and LIM domain protein 4	8	21.4577	22.1277	-0.670066	0.628478	Down	0.218345
PPP1CA	PPP1CA	Serine/threonine-protein phosphatase PP1-alpha catalytic subunit	5	23.1563	23.285	-0.128638	0.914695	Down	0.218375
KIF1C	KIF1C	Kinesin-like protein KIF1C	3	20.8143	19.8657	0.94856	1.92995	Up	0.218429
FBXW9	FBXW9	F-box/WD repeat-containing protein 9	4	18.0007	17.3869	0.613786	1.53027	Up	0.218543
ARL6IP5	ARL6IP5	PRA1 family protein 3	3	22.2829	23.0146	-0.731654	0.602213	Down	0.218595
NUP205	NUP205	Nuclear pore complex protein Nup205	34	23.1035	23.3113	-0.207818	0.865846	Down	0.218875
C4BPB	C4BPB	C4b-binding protein beta chain	5	20.4168	21.2653	-0.848474	0.555372	Down	0.219048
GNAS	GNAS	Guanine nucleotide-binding protein G(s) subunit alpha isoforms short	7	25.1654	24.7693	0.396138	1.31598	Up	0.21911
GLYATL1	GLYATL1	Glycine N-acyltransferase-like protein 1	5	20.9197	19.0778	1.84188	3.58478	Up	0.219438
C2CD5	C2CD5	C2 domain-containing protein 5	15	22.5446	22.3487	0.195892	1.14543	Up	0.219453
USP24	USP24	Ubiquitin carboxyl-terminal hydrolase 24	39	23.4568	23.8149	-0.358118	0.780182	Down	0.219653
NDRG3	NDRG3	Protein NDRG3	5	21.5943	22.0209	-0.426568	0.74403	Down	0.219825
ABAT	ABAT	4-aminobutyrate aminotransferase, mitochondrial	21	25.3396	23.4712	1.86847	3.65146	Up	0.219849
LAMP1	LAMP1	Lysosome-associated membrane glycoprotein 1	5	24.1262	23.7913	0.334912	1.2613	Up	0.220115
JMJD7	JMJD7	Bifunctional peptidase and (3S)-lysyl hydroxylase JMJD7	5	17.838	18.659	-0.820912	0.566084	Down	0.220323
ZDHHC13	ZDHHC13	Palmitoyltransferase ZDHHC13	6	17.7312	18.6629	-0.931612	0.524272	Down	0.220348
DIS3	DIS3	Exosome complex exonuclease RRP44	15	21.6915	22.0938	-0.402304	0.756649	Down	0.220348
TUBB	TUBB	Tubulin beta chain	3	26.2154	26.3452	-0.129756	0.913986	Down	0.220389
NSUN4	NSUN4	5-methylcytosine rRNA methyltransferase NSUN4	5	19.8393	20.1247	-0.285496	0.820459	Down	0.220456
ARHGEF6	ARHGEF6	Rho guanine nucleotide exchange factor 6	6	19.339	20.1226	-0.783512	0.580951	Down	0.220502
HSD17B11	HSD17B11	Estradiol 17-beta-dehydrogenase 11	10	23.0444	22.2482	0.796292	1.73663	Up	0.22056
KPNB1	KPNB1	Importin subunit beta-1	23	24.4418	24.6293	-0.187506	0.878122	Down	0.220724
OCLN	OCLN	Occludin	4	20.394	21.0194	-0.625332	0.648271	Down	0.220878
UFC1	UFC1	Ubiquitin-fold modifier-conjugating enzyme 1	8	22.5661	22.8094	-0.243244	0.844843	Down	0.220943
ENPP1	ENPP1	Ectonucleotide pyrophosphatase/phosphodiesterase family member 1	16	23.2814	23.0305	0.250928	1.18997	Up	0.221032
RAP1GAP	RAP1GAP	Rap1 GTPase-activating protein 1	16	21.9901	22.4575	-0.467414	0.72326	Down	0.221066
NSUN2	NSUN2	RNA cytosine C(5)-methyltransferase NSUN2	19	23.0031	23.4063	-0.403198	0.75618	Down	0.221147
SLC9A7	SLC9A7	Sodium/hydrogen exchanger 7	2	17.7885	17.1982	0.59027	1.50553	Up	0.221223
CGNL1	CGNL1	Cingulin-like protein 1	34	23.8239	23.6608	0.163078	1.11967	Up	0.221891
MRC2	MRC2	C-type mannose receptor 2	24	23.5227	24.209	-0.6863	0.621446	Down	0.222085
MYCT1	MYCT1	Myc target protein 1	3	20.3042	20.0383	0.265924	1.20241	Up	0.222156
HLA-F	HLA-F	HLA class I histocompatibility antigen, alpha chain F	6	19.4665	20.0511	-0.58461	0.66683	Down	0.222196
EHD1	EHD1	EH domain-containing protein 1	16	25.0513	24.8228	0.228514	1.17163	Up	0.222239
ABLIM1	ABLIM1	Actin-binding LIM protein 1	20	22.0917	22.4496	-0.357948	0.780274	Down	0.222502
ZNF606	ZNF606	Zinc finger protein 606	2	23.4973	25.3844	-1.88713	0.270345	Down	0.222686
ZBTB20	ZBTB20	Zinc finger and BTB domain-containing protein 20	11	21.9926	22.7727	-0.780098	0.582327	Down	0.22293
ELOB	ELOB	Elongin-B	5	22.1549	21.9931	0.161898	1.11876	Up	0.223039
COQ8A	COQ8A	Atypical kinase COQ8A, mitochondrial	16	22.6363	23.1239	-0.487596	0.713213	Down	0.223278
MECR	MECR	Enoyl-[acyl-carrier-protein] reductase, mitochondrial	7	22.3068	21.957	0.34982	1.2744	Up	0.223371
PALM3	PALM3	Paralemmin-3	18	23.605	23.883	-0.278072	0.824692	Down	0.223395
MORC4	MORC4	MORC family CW-type zinc finger protein 4	2	21.3008	21.8677	-0.566886	0.675072	Down	0.223482
ACSF3	ACSF3	Malonate--CoA ligase ACSF3, mitochondrial	21	22.6945	23.1252	-0.43066	0.741922	Down	0.223648
UROD	UROD	Uroporphyrinogen decarboxylase	6	21.8255	21.6232	0.202214	1.15046	Up	0.223774
BORCS5	BORCS5	BLOC-1-related complex subunit 5	8	20.8515	20.4466	0.404912	1.32401	Up	0.223808
HNRNPD	HNRNPD	Heterogeneous nuclear ribonucleoprotein D0	8	24.84	25.152	-0.312004	0.805522	Down	0.224123
FER	FER	Tyrosine-protein kinase Fer	3	18.2919	17.5904	0.701468	1.62616	Up	0.224228
AKT3	AKT3	RAC-gamma serine/threonine-protein kinase	4	21.4626	22.1302	-0.667594	0.629556	Down	0.224475
TRIM4	TRIM4	E3 ubiquitin-protein ligase TRIM4	8	19.5078	19.8871	-0.379268	0.768828	Down	0.22472
SLC16A3	SLC16A3	Monocarboxylate transporter 4	8	21.3829	22.0686	-0.685648	0.621727	Down	0.224828
SNX4	SNX4	Sorting nexin-4	16	22.7709	22.1068	0.664088	1.58457	Up	0.224869
FKBP4	FKBP4	Peptidyl-prolyl cis-trans isomerase FKBP4	17	24.8823	24.5018	0.380492	1.30179	Up	0.225723
CORO7	CORO7	Coronin-7	13	22.082	21.7851	0.296918	1.22852	Up	0.225725
FASN	FASN	Fatty acid synthase	56	24.41	24.6576	-0.24758	0.842308	Down	0.225745
CNP	CNP	2',3'-cyclic-nucleotide 3'-phosphodiesterase	20	25.4252	25.879	-0.45381	0.730112	Down	0.226361
TMEM160	TMEM160	Transmembrane protein 160	2	21.1321	20.2322	0.89988	1.86591	Up	0.227032
FAM177A1	FAM177A1	Protein FAM177A1	3	19.0898	18.5003	0.589424	1.50465	Up	0.227242
APOA1	APOA1	Apolipoprotein A-I	14	27.2177	27.5471	-0.329374	0.795882	Down	0.227274
GALNT2	GALNT2	Polypeptide N-acetylgalactosaminyltransferase 2	13	22.4311	21.9388	0.492276	1.40666	Up	0.227821
GATD1	GATD1	Glutamine amidotransferase-like class 1 domain-containing protein 1	4	21.3497	21.1444	0.205268	1.1529	Up	0.227838
NUDT14	NUDT14	Uridine diphosphate glucose pyrophosphatase NUDT14	3	19.3237	20.468	-1.14433	0.4524	Down	0.227905
MYLK	MYLK	Myosin light chain kinase, smooth muscle	44	25.3914	25.5909	-0.19946	0.870876	Down	0.228229
PHPT1	PHPT1	14 kDa phosphohistidine phosphatase	4	21.2596	21.4487	-0.189116	0.877143	Down	0.228288
PPIE	PPIE	Peptidyl-prolyl cis-trans isomerase E	5	21.288	21.7002	-0.412204	0.751474	Down	0.228599
A1BG	A1BG	Alpha-1B-glycoprotein	10	24.4472	24.9073	-0.460058	0.726957	Down	0.228962
IAH1	IAH1	Isoamyl acetate-hydrolyzing esterase 1 homolog	5	21.4183	20.3985	1.01983	2.02767	Up	0.229095
TSFM	TSFM	Elongation factor Ts, mitochondrial	10	22.9554	23.4546	-0.49922	0.707489	Down	0.229146
CTTNBP2	CTTNBP2	Cortactin-binding protein 2	3	20.8031	21.8519	-1.04877	0.483379	Down	0.229261
SDHC	SDHC	Succinate dehydrogenase cytochrome b560 subunit, mitochondrial	3	22.6034	22.9977	-0.394304	0.760856	Down	0.229919
STX3	STX3	Syntaxin-3	5	20.3524	19.4457	0.90669	1.87474	Up	0.229994
FTCD	FTCD	Formimidoyltransferase-cyclodeaminase	25	25.2902	23.8769	1.41331	2.66348	Up	0.230152
RAB21	RAB21	Ras-related protein Rab-21	10	24.1261	23.8693	0.256834	1.19485	Up	0.230171
IGHV3-74	IGHV3-74	Immunoglobulin heavy variable 3-74	2	23.8303	24.3963	-0.56591	0.675529	Down	0.230191
SHANK3	SHANK3	SH3 and multiple ankyrin repeat domains protein 3	17	21.4055	21.8735	-0.467956	0.722988	Down	0.230332
ACTL6A	ACTL6A	Actin-like protein 6A	10	22.8108	23.2944	-0.483582	0.7152	Down	0.230589
ODAD1	ODAD1	Outer dynein arm-docking complex subunit 1	2	21.5468	21.918	-0.371208	0.773135	Down	0.230602
TIA1	TIA1	Cytotoxic granule associated RNA binding protein TIA1	3	20.3928	20.6395	-0.246694	0.842826	Down	0.23061
MRPS21	MRPS21	Small ribosomal subunit protein bS21m	2	18.0357	18.465	-0.429378	0.742582	Down	0.230739
PDCD5	PDCD5	Programmed cell death protein 5	5	20.949	21.2572	-0.308212	0.807642	Down	0.23079
GSS	GSS	Glutathione synthetase	8	21.5329	20.5788	0.954092	1.93736	Up	0.23114
RNPEP	RNPEP	Aminopeptidase B	18	24.7808	24.4926	0.288264	1.22117	Up	0.231212
UGT1A9	UGT1A9	UDP-glucuronosyltransferase 1A9	5	24.8124	23.0596	1.75285	3.37023	Up	0.231711
MRPL41	MRPL41	Large ribosomal subunit protein mL41	5	21.6661	21.9983	-0.332248	0.794298	Down	0.231721
CDH6	CDH6	Cadherin-6	7	20.4733	19.1706	1.30273	2.46695	Up	0.231888
PPFIA4	PPFIA4	Liprin-alpha-4	1	19.3395	19.1471	0.19241	1.14267	Up	0.232008
MON2	MON2	Protein MON2 homolog	19	22.0695	21.8235	0.245982	1.1859	Up	0.23212
HNRNPUL1	HNRNPUL1	Heterogeneous nuclear ribonucleoprotein U-like protein 1	12	23.0664	23.3694	-0.302968	0.810583	Down	0.23218
KRAS	KRAS	GTPase KRas	4	21.2858	21.5494	-0.263584	0.833016	Down	0.232618
NAXD	NAXD	ATP-dependent (S)-NAD(P)H-hydrate dehydratase	14	23.6836	23.4712	0.212436	1.15864	Up	0.232699
GFER	GFER	FAD-linked sulfhydryl oxidase ALR	3	19.2033	18.596	0.607262	1.52337	Up	0.232877
CSNK1A1	CSNK1A1	Casein kinase I isoform alpha	8	22.4786	22.3122	0.16643	1.12228	Up	0.232907
SPG21	SPG21	Maspardin	6	21.601	21.347	0.253904	1.19243	Up	0.232933
ADPRS	ADPRS	ADP-ribosylhydrolase ARH3	5	22.3185	22.1587	0.159842	1.11716	Up	0.23296
GOLGA8T	GOLGA8T	Golgin subfamily A member 8T	2	19.8814	19.3575	0.523902	1.43784	Up	0.233091
TPPP3	TPPP3	Tubulin polymerization-promoting protein family member 3	4	20.1376	19.3252	0.81237	1.75609	Up	0.233182
PSMD7	PSMD7	26S proteasome non-ATPase regulatory subunit 7	7	22.8544	22.6824	0.171942	1.12657	Up	0.233278
AOC1	AOC1	Amiloride-sensitive amine oxidase [copper-containing]	23	26.37	25.322	1.04801	2.06768	Up	0.233299
HS2ST1	HS2ST1	Heparan sulfate 2-O-sulfotransferase 1	6	18.9797	19.8352	-0.855518	0.552667	Down	0.233307
STIP1	STIP1	Stress-induced-phosphoprotein 1	20	25.1204	25.2372	-0.116862	0.922191	Down	0.23333
PGM5	PGM5	Phosphoglucomutase-like protein 5	23	24.9555	25.3582	-0.4027	0.756441	Down	0.233573
LSAMP	LSAMP	Limbic system-associated membrane protein	5	21.3372	21.9766	-0.639466	0.641951	Down	0.233806
PDPK1	PDPK1	3-phosphoinositide-dependent protein kinase 1	9	20.821	20.5521	0.268958	1.20494	Up	0.233896
THBS4	THBS4	Thrombospondin-4	3	18.3456	17.1942	1.15144	2.22135	Up	0.233942
SLC37A4	SLC37A4	Glucose-6-phosphate exchanger SLC37A4	5	23.3651	22.3575	1.00762	2.0106	Up	0.233984
CCDC22	CCDC22	Coiled-coil domain-containing protein 22	18	23.4386	23.1533	0.28535	1.21871	Up	0.234029
REEP5	REEP5	Receptor expression-enhancing protein 5	4	23.4224	23.6686	-0.246274	0.843071	Down	0.234034
EPHX1	EPHX1	Epoxide hydrolase 1	16	25.7453	25.3818	0.363478	1.28652	Up	0.234038
LYPLA2	LYPLA2	Acyl-protein thioesterase 2	4	21.7863	22.175	-0.388762	0.763785	Down	0.234155
IL18	IL18	Interleukin-18	2	19.33	18.7823	0.547648	1.4617	Up	0.234202
LRRC41	LRRC41	Leucine-rich repeat-containing protein 41	4	20.1267	19.4855	0.641204	1.55963	Up	0.234304
RETREG2	RETREG2	Reticulophagy regulator 2	3	20.1866	20.3753	-0.188624	0.877442	Down	0.23431
PTGR1	PTGR1	Prostaglandin reductase 1	10	25.8173	25.2755	0.541832	1.45582	Up	0.234339
LRRK2	LRRK2	Leucine-rich repeat serine/threonine-protein kinase 2	12	15.9267	16.6838	-0.757048	0.591706	Down	0.234421
CHL1	CHL1	Neural cell adhesion molecule L1-like protein	13	21.8491	20.9499	0.899222	1.86506	Up	0.234547
CMC1	CMC1	COX assembly mitochondrial protein homolog	3	19.8074	19.1968	0.610632	1.52693	Up	0.234634
AGMAT	AGMAT	Guanidino acid hydrolase, mitochondrial	9	25.4565	23.1158	2.34072	5.06555	Up	0.234694
DPEP1	DPEP1	Dipeptidase 1	13	25.814	23.9656	1.84836	3.60091	Up	0.234863
TIMM13	TIMM13	Mitochondrial import inner membrane translocase subunit Tim13	4	23.0221	22.2453	0.776788	1.71331	Up	0.234919
PHF1	PHF1	PHD finger protein 1	3	19.5256	20.037	-0.51138	0.701551	Down	0.235565
HNRNPA2B1	HNRNPA2B1	Heterogeneous nuclear ribonucleoproteins A2/B1	19	27.0551	27.3917	-0.33661	0.7919	Down	0.235738
F7	F7	Coagulation factor VII	3	17.5008	16.8987	0.60213	1.51796	Up	0.235866
LARS2	LARS2	Leucine--tRNA ligase, mitochondrial	21	23.6154	23.8968	-0.281448	0.822765	Down	0.236034
GABARAPL1	GABARAPL1	Gamma-aminobutyric acid receptor-associated protein-like 1	1	18.4953	19.3045	-0.809162	0.570713	Down	0.236085
ITIH4	ITIH4	Inter-alpha-trypsin inhibitor heavy chain H4	20	24.7636	25.3218	-0.558294	0.679105	Down	0.23629
MGAT1	MGAT1	Alpha-1,3-mannosyl-glycoprotein 2-beta-N-acetylglucosaminyltransferase	7	21.0709	20.6749	0.39599	1.31585	Up	0.236467
HAT1	HAT1	Histone acetyltransferase type B catalytic subunit	2	19.9634	20.2631	-0.299762	0.812386	Down	0.236546
PASD1	PASD1	Circadian clock protein PASD1	2	17.7843	17.318	0.466266	1.38153	Up	0.236569
ACO1	ACO1	Cytoplasmic aconitate hydratase	28	26.1022	25.3732	0.728944	1.65743	Up	0.236577
RTN4IP1	RTN4IP1	Reticulon-4-interacting protein 1, mitochondrial	10	22.3081	22.7456	-0.437448	0.73844	Down	0.236649
FKBP8	FKBP8	Peptidyl-prolyl cis-trans isomerase FKBP8	9	21.567	21.9643	-0.397246	0.759306	Down	0.236649
SLC4A7	SLC4A7	Sodium bicarbonate cotransporter 3	12	19.6554	20.1016	-0.446218	0.733964	Down	0.236715
ACTR1A	ACTR1A	Alpha-centractin	6	21.8052	22.1851	-0.379904	0.768489	Down	0.23752
KHK	KHK	Ketohexokinase	9	23.1774	21.2676	1.9098	3.75758	Up	0.237852
CDC40	CDC40	Pre-mRNA-processing factor 17	11	22.1238	22.7119	-0.588148	0.665196	Down	0.238267
DCPS	DCPS	m7GpppX diphosphatase	6	19.6807	20.1799	-0.499178	0.70751	Down	0.238429
AKR1A1	AKR1A1	Aldo-keto reductase family 1 member A1	16	26.7305	26.2525	0.47795	1.39276	Up	0.238586
STUB1	STUB1	E3 ubiquitin-protein ligase CHIP	9	22.7346	22.5875	0.14707	1.10732	Up	0.238666
H1-1	H1-1	Histone H1.1	3	21.1409	21.719	-0.578076	0.669857	Down	0.238774
TATDN1	TATDN1	Deoxyribonuclease TATDN1	7	20.3422	19.3182	1.02398	2.03352	Up	0.23889
SNX30	SNX30	Sorting nexin-30	6	20.4135	19.4635	0.950016	1.93189	Up	0.239021
KBTBD11	KBTBD11	Kelch repeat and BTB domain-containing protein 11	13	22.9882	23.1218	-0.133586	0.911563	Down	0.239418
CFAP157	CFAP157	Cilia- and flagella-associated protein 157	1	18.3497	18.7628	-0.413082	0.751017	Down	0.239725
NUDT9	NUDT9	ADP-ribose pyrophosphatase, mitochondrial	5	21.5907	21.2049	0.385776	1.30656	Up	0.239801
IGKV1-27	IGKV1-27	Immunoglobulin kappa variable 1-27	1	19.5605	20.4655	-0.905008	0.53403	Down	0.239848
PLXNB2	PLXNB2	Plexin-B2	39	24.8355	24.657	0.17849	1.1317	Up	0.239848
CUL2	CUL2	Cullin-2	20	22.9254	22.4558	0.46958	1.38471	Up	0.23996
FECH	FECH	Ferrochelatase, mitochondrial	18	24.6483	25.45	-0.801744	0.573655	Down	0.240231
MRPL51	MRPL51	Large ribosomal subunit protein mL51	3	17.9187	19.1814	-1.26265	0.416779	Down	0.240256
DCAKD	DCAKD	Dephospho-CoA kinase domain-containing protein	9	21.368	21.6042	-0.23626	0.848943	Down	0.240313
FTO	FTO	Alpha-ketoglutarate-dependent dioxygenase FTO	14	21.2892	21.5646	-0.275436	0.826201	Down	0.240324
SNRPA	SNRPA	U1 small nuclear ribonucleoprotein A	5	22.849	23.0599	-0.210898	0.863999	Down	0.240373
MFN2	MFN2	Mitofusin-2	18	22.928	23.1615	-0.233542	0.850544	Down	0.240475
PTPRA	PTPRA	Receptor-type tyrosine-protein phosphatase alpha	16	22.1262	21.9341	0.192088	1.14242	Up	0.240633
PYGB	PYGB	Glycogen phosphorylase, brain form	23	24.8922	25.0647	-0.172554	0.887271	Down	0.240717
FRMPD3	FRMPD3	FERM and PDZ domain-containing protein 3	1	18.2903	17.042	1.24828	2.37558	Up	0.240875
CNOT11	CNOT11	CCR4-NOT transcription complex subunit 11	3	16.7754	17.6785	-0.903102	0.534736	Down	0.240958
RBP5	RBP5	Retinol-binding protein 5	7	22.5254	21.0227	1.50265	2.83362	Up	0.241001
BAZ1B	BAZ1B	Tyrosine-protein kinase BAZ1B	26	21.6681	22.1544	-0.486276	0.713865	Down	0.241066
BDH2	BDH2	Dehydrogenase/reductase SDR family member 6	6	25.6843	24.8912	0.793096	1.73279	Up	0.241179
YME1L1	YME1L1	ATP-dependent zinc metalloprotease YME1L1	9	21.0474	20.8573	0.190046	1.1408	Up	0.241202
PAFAH2	PAFAH2	Platelet-activating factor acetylhydrolase 2, cytoplasmic	10	21.1792	20.5395	0.639704	1.55801	Up	0.241472
TPI1	TPI1	Triosephosphate isomerase	15	26.6495	26.2879	0.36156	1.28481	Up	0.241602
MRPL48	MRPL48	Large ribosomal subunit protein mL48	4	20.6357	20.974	-0.338372	0.790933	Down	0.241993
KMO	KMO	Kynurenine 3-monooxygenase	10	20.2517	18.465	1.78674	3.45035	Up	0.24207
TTC39B	TTC39B	Tetratricopeptide repeat protein 39B	6	19.8931	19.211	0.682068	1.60444	Up	0.24228
ARFGEF1	ARFGEF1	Brefeldin A-inhibited guanine nucleotide-exchange protein 1	30	22.6313	22.3568	0.274474	1.20955	Up	0.242469
IGHV1-18	IGHV1-18	Immunoglobulin heavy variable 1-18	2	19.6049	20.7738	-1.16887	0.444769	Down	0.2425
MGARP	MGARP	Protein MGARP	1	18.1312	17.5313	0.599926	1.51564	Up	0.242525
SBNO1	SBNO1	Protein strawberry notch homolog 1	7	17.8123	18.2373	-0.425044	0.744816	Down	0.242769
HIKESHI	HIKESHI	Protein Hikeshi	3	18.307	19.1197	-0.812684	0.569322	Down	0.242823
L1CAM	L1CAM	Neural cell adhesion molecule L1	26	22.8383	23.3195	-0.481132	0.716415	Down	0.243307
RBM39	RBM39	RNA-binding protein 39	13	22.9124	23.0922	-0.17987	0.882783	Down	0.243541
VKORC1	VKORC1	Vitamin K epoxide reductase complex subunit 1	2	22.7317	22.9374	-0.205638	0.867155	Down	0.243565
SNRPC	SNRPC	U1 small nuclear ribonucleoprotein C	2	20.9082	21.1946	-0.286384	0.819955	Down	0.243586
PTK7	PTK7	Inactive tyrosine-protein kinase 7	24	23.5829	24.5505	-0.967668	0.511332	Down	0.243606
GNAI1	GNAI1	Guanine nucleotide-binding protein G(i) subunit alpha-1	5	22.9341	23.5237	-0.58959	0.664532	Down	0.243628
RAC2	RAC2	Ras-related C3 botulinum toxin substrate 2	2	24.8331	24.759	0.074104	1.05271	Up	0.243884
ARL6IP6	ARL6IP6	ADP-ribosylation factor-like protein 6-interacting protein 6	3	17.8973	18.3224	-0.42517	0.744751	Down	0.244008
TMED4	TMED4	Transmembrane emp24 domain-containing protein 4	3	22.1466	21.9699	0.176762	1.13034	Up	0.244103
TPM2	TPM2	Tropomyosin beta chain	5	25.5121	25.2092	0.302866	1.23359	Up	0.244143
OSBPL3	OSBPL3	Oxysterol-binding protein-related protein 3	15	20.8217	21.5717	-0.75003	0.594591	Down	0.244195
IGLV2-18	IGLV2-18	Immunoglobulin lambda variable 2-18	2	22.0064	22.9225	-0.916042	0.529961	Down	0.244604
APAF1	APAF1	Apoptotic protease-activating factor 1	10	18.7698	17.8161	0.953742	1.93689	Up	0.244777
CLIP2	CLIP2	CAP-Gly domain-containing linker protein 2	23	20.8938	21.5356	-0.641714	0.640951	Down	0.244869
COTL1	COTL1	Coactosin-like protein	7	24.0128	22.9763	1.03652	2.05127	Up	0.245147
ARHGAP6	ARHGAP6	Rho GTPase-activating protein 6	3	16.8001	16.0496	0.750406	1.68227	Up	0.245396
SERPIND1	SERPIND1	Heparin cofactor 2	12	24.4908	25.3878	-0.896998	0.537003	Down	0.245841
PEX5	PEX5	Peroxisomal targeting signal 1 receptor	5	20.2406	19.7916	0.448914	1.36501	Up	0.246179
UFL1	UFL1	E3 UFM1-protein ligase 1	32	24.4523	24.5434	-0.09115	0.938774	Down	0.246547
HNMT	HNMT	Histamine N-methyltransferase	5	23.0743	22.4837	0.590624	1.5059	Up	0.246702
SART3	SART3	Squamous cell carcinoma antigen recognized by T-cells 3	24	23.5756	23.713	-0.137364	0.909179	Down	0.24712
NAA20	NAA20	N-alpha-acetyltransferase 20	3	19.0816	19.3792	-0.297638	0.813583	Down	0.247201
ALDH2	ALDH2	Aldehyde dehydrogenase, mitochondrial	19	27.2087	26.076	1.13267	2.19264	Up	0.247206
ATM	ATM	Serine-protein kinase ATM	32	20.7205	21.0146	-0.294052	0.815608	Down	0.247252
GIMAP1	GIMAP1	GTPase IMAP family member 1	7	21.1156	21.4456	-0.330008	0.795532	Down	0.247256
IMPDH2	IMPDH2	Inosine-5'-monophosphate dehydrogenase 2	10	22.159	22.4977	-0.33871	0.790748	Down	0.247361
C19orf12	C19orf12	Protein C19orf12	1	18.6796	18.0318	0.647776	1.56675	Up	0.247646
AGPS	AGPS	Alkyldihydroxyacetonephosphate synthase, peroxisomal	14	22.5585	22.2913	0.267244	1.20351	Up	0.247806
C9	C9	Complement component C9	19	26.0676	25.5134	0.554174	1.46833	Up	0.247846
MED23	MED23	Mediator of RNA polymerase II transcription subunit 23	10	19.1459	19.5097	-0.36385	0.777088	Down	0.247897
RP2	RP2	Protein XRP2	6	21.4892	21.8759	-0.386742	0.764855	Down	0.24827
SEC23A	SEC23A	Protein transport protein Sec23A	15	24.1875	23.9341	0.253358	1.19198	Up	0.248336
ZC3H14	ZC3H14	Zinc finger CCCH domain-containing protein 14	11	19.3214	18.6394	0.68195	1.60431	Up	0.24834
C1QC	C1QC	Complement C1q subcomponent subunit C	4	23.6332	24.4715	-0.838238	0.559326	Down	0.248526
SMIM1	SMIM1	Small integral membrane protein 1	2	19.7199	18.7802	0.939728	1.91817	Up	0.248536
HGD	HGD	Homogentisate 1,2-dioxygenase	15	24.4034	23.2263	1.17702	2.26109	Up	0.248656
ACTR6	ACTR6	Actin-related protein 6	1	17.6818	17.2593	0.422564	1.34031	Up	0.24866
SNX17	SNX17	Sorting nexin-17	13	22.1905	21.3914	0.799024	1.73992	Up	0.248757
RPL24	RPL24	Large ribosomal subunit protein eL24	7	23.3155	23.1495	0.165988	1.12193	Up	0.248924
PRKCH	PRKCH	Protein kinase C eta type	2	21.1735	21.4364	-0.262884	0.83342	Down	0.24905
GFPT1	GFPT1	Glutamine--fructose-6-phosphate aminotransferase [isomerizing] 1	23	23.6208	23.4632	0.157612	1.11544	Up	0.249162
SLC22A18	SLC22A18	Solute carrier family 22 member 18	2	21.2587	20.5126	0.746142	1.6773	Up	0.249194
RPL11	RPL11	Large ribosomal subunit protein uL5	3	23.389	23.5224	-0.13337	0.911699	Down	0.249222
NAA10	NAA10	N-alpha-acetyltransferase 10	5	21.5879	20.6795	0.908362	1.87691	Up	0.249242
MRPS17	MRPS17	Small ribosomal subunit protein uS17m	3	19.689	20.1847	-0.495692	0.709221	Down	0.249552
RARS2	RARS2	Probable arginine--tRNA ligase, mitochondrial	9	20.1839	20.484	-0.300014	0.812245	Down	0.249623
CTSH	CTSH	Pro-cathepsin H	8	23.5872	22.6361	0.951082	1.93332	Up	0.249712
BNIP2	BNIP2	BCL2/adenovirus E1B 19 kDa protein-interacting protein 2	2	17.0912	18.3718	-1.2805	0.411652	Down	0.249892
PDZK1	PDZK1	Na(+)/H(+) exchange regulatory cofactor NHE-RF3	12	24.8021	23.5371	1.26499	2.40325	Up	0.250105
PARD3	PARD3	Partitioning defective 3 homolog	15	20.8957	20.5961	0.299608	1.23081	Up	0.250178
C11orf68	C11orf68	UPF0696 protein C11orf68	5	21.7286	22.1085	-0.379866	0.768509	Down	0.250208
MED4	MED4	Mediator of RNA polymerase II transcription subunit 4	2	17.0363	17.5404	-0.504062	0.705119	Down	0.250324
IFITM1	IFITM1	Interferon-induced transmembrane protein 1	1	21.4341	21.9598	-0.525726	0.694609	Down	0.250479
DAP3	DAP3	Small ribosomal subunit protein mS29	12	22.8047	23.2412	-0.436446	0.738953	Down	0.250491
HAX1	HAX1	HCLS1-associated protein X-1	3	18.2046	18.9565	-0.751854	0.59384	Down	0.251056
NT5C2	NT5C2	Cytosolic purine 5'-nucleotidase	8	22.3183	21.7044	0.61393	1.53042	Up	0.251067
PPCS	PPCS	Phosphopantothenate--cysteine ligase	9	22.7555	22.2467	0.50887	1.42294	Up	0.251306
H2BC17	H2BC17	Histone H2B type 1-O	1	21.7568	21.5459	0.21091	1.15742	Up	0.251308
ATP6V0D2	ATP6V0D2	V-type proton ATPase subunit d 2	5	20.2746	19.6924	0.582224	1.49716	Up	0.251354
ASCC3	ASCC3	Activating signal cointegrator 1 complex subunit 3	22	23.8382	24.1928	-0.35467	0.782049	Down	0.251388
PTBP1	PTBP1	Polypyrimidine tract-binding protein 1	11	24.4271	24.6157	-0.188566	0.877477	Down	0.25141
MYADM	MYADM	Myeloid-associated differentiation marker	5	20.9586	21.4852	-0.52655	0.694213	Down	0.251647
GSTM1	GSTM1	Glutathione S-transferase Mu 1	3	22.4445	23.085	-0.640452	0.641512	Down	0.251806
APEX1	APEX1	DNA-(apurinic or apyrimidinic site) endonuclease	16	24.9976	25.2524	-0.254728	0.838145	Down	0.251834
THAP4	THAP4	Peroxynitrite isomerase THAP4	1	19.1794	19.878	-0.698664	0.616143	Down	0.251868
WASHC1	WASHC1	WASH complex subunit 1	1	16.9316	16.458	0.47357	1.38854	Up	0.251938
SWAP70	SWAP70	Switch-associated protein 70	17	23.0022	22.7904	0.211826	1.15815	Up	0.252102
UQCRQ	UQCRQ	Cytochrome b-c1 complex subunit 8	5	22.0163	22.4083	-0.392014	0.762065	Down	0.252204
RTCB	RTCB	RNA-splicing ligase RtcB homolog	19	25.2862	25.4507	-0.164528	0.89222	Down	0.252355
VDAC3	VDAC3	Voltage-dependent anion-selective channel protein 3	10	25.154	25.4882	-0.334204	0.793222	Down	0.252542
YIF1B	YIF1B	Protein YIF1B	2	20.1633	20.5163	-0.353046	0.782929	Down	0.252668
TMX2	TMX2	Thioredoxin-related transmembrane protein 2	9	22.1077	22.2644	-0.156702	0.897073	Down	0.252788
MAK16	MAK16	Protein MAK16 homolog	3	19.0979	19.5439	-0.446092	0.734029	Down	0.25284
FN3K	FN3K	Fructosamine-3-kinase	6	23.318	22.5176	0.800372	1.74155	Up	0.252853
CYP51A1	CYP51A1	Lanosterol 14-alpha demethylase	9	21.2272	21.4705	-0.243248	0.844841	Down	0.252947
ARRDC1	ARRDC1	Arrestin domain-containing protein 1	4	19.7706	18.7343	1.03627	2.05092	Up	0.252949
SEC23IP	SEC23IP	SEC23-interacting protein	16	23.2963	22.9452	0.351116	1.27555	Up	0.252984
TTR	TTR	Transthyretin	5	22.941	22.2816	0.65939	1.57941	Up	0.253198
WDR87	WDR87	WD repeat-containing protein 87	4	17.5287	19.6284	-2.09966	0.233313	Down	0.253331
DSG2	DSG2	Desmoglein-2	14	20.4759	20.9291	-0.453192	0.730425	Down	0.25344
SEPTIN11	SEPTIN11	Septin-11	9	23.9562	24.2334	-0.27714	0.825225	Down	0.253572
NDUFA9	NDUFA9	NADH dehydrogenase [ubiquinone] 1 alpha subcomplex subunit 9, mitochondrial	18	25.5554	25.9804	-0.425004	0.744837	Down	0.253735
SERPINA4	SERPINA4	Kallistatin	15	23.5185	24.2126	-0.69409	0.618099	Down	0.25375
AQP1	AQP1	Aquaporin-1	2	21.5214	20.4623	1.05913	2.08368	Up	0.253988
SLC27A4	SLC27A4	Long-chain fatty acid transport protein 4	17	22.6335	22.8264	-0.192828	0.874889	Down	0.254029
APBB1	APBB1	Amyloid beta precursor protein binding family B member 1	1	19.4209	18.206	1.21489	2.32123	Up	0.254116
RAVER1	RAVER1	Ribonucleoprotein PTB-binding 1	5	21.0494	21.2471	-0.19767	0.871958	Down	0.254173
FAF2	FAF2	FAS-associated factor 2	8	21.7364	21.8729	-0.136504	0.909721	Down	0.254691
SET	SET	Protein SET	5	24.1857	24.4119	-0.226262	0.854847	Down	0.254862
TMOD3	TMOD3	Tropomodulin-3	10	23.846	23.7192	0.12673	1.09182	Up	0.255036
FMO1	FMO1	Flavin-containing monooxygenase 1	22	23.9958	21.8459	2.14986	4.43783	Up	0.255066
RPL34	RPL34	Large ribosomal subunit protein eL34	7	23.6038	23.7863	-0.182522	0.881161	Down	0.255135
ITPKB	ITPKB	Inositol-trisphosphate 3-kinase B	2	20.9315	21.0939	-0.162362	0.893561	Down	0.255314
PALM	PALM	Paralemmin-1	7	21.8024	22.2455	-0.44313	0.735537	Down	0.255414
YIF1A	YIF1A	Protein YIF1A	3	20.194	19.9724	0.221602	1.16603	Up	0.256112
TUBGCP4	TUBGCP4	Gamma-tubulin complex component 4	6	19.4236	19.8582	-0.4346	0.739899	Down	0.256235
STX5	STX5	Syntaxin-5	5	19.5729	19.9658	-0.392974	0.761558	Down	0.256257
MLEC	MLEC	Malectin	9	24.4401	24.1288	0.311322	1.24084	Up	0.25648
ATP6V1E1	ATP6V1E1	V-type proton ATPase subunit E 1	10	24.9863	24.183	0.803234	1.74501	Up	0.256611
HRAS	HRAS	GTPase HRas	2	20.8771	20.2118	0.665222	1.58581	Up	0.256756
PUM1	PUM1	Pumilio homolog 1	6	20.8793	21.1671	-0.287794	0.819154	Down	0.256888
MARCKS	MARCKS	Myristoylated alanine-rich C-kinase substrate	5	20.4834	21.1439	-0.660498	0.63266	Down	0.257372
FEN1	FEN1	Flap endonuclease 1	5	20.8703	21.8672	-0.996894	0.501078	Down	0.257394
HMCES	HMCES	Abasic site processing protein HMCES	8	16.872	18.5951	-1.72311	0.302895	Down	0.257455
RECK	RECK	Reversion-inducing cysteine-rich protein with Kazal motifs	14	21.3615	22.0532	-0.69175	0.619102	Down	0.25752
RBBP5	RBBP5	Retinoblastoma-binding protein 5	9	21.5992	21.8736	-0.274482	0.826747	Down	0.257562
PURA	PURA	Transcriptional activator protein Pur-alpha	6	23.6863	23.5885	0.09785	1.07018	Up	0.257692
SNRNP70	SNRNP70	U1 small nuclear ribonucleoprotein 70 kDa	11	23.0182	23.2658	-0.247646	0.84227	Down	0.257708
HMGCS2	HMGCS2	Hydroxymethylglutaryl-CoA synthase, mitochondrial	15	24.423	25.032	-0.609024	0.65564	Down	0.257761
ARL1	ARL1	ADP-ribosylation factor-like protein 1	6	22.4299	22.5157	-0.085802	0.942261	Down	0.257935
GET4	GET4	Golgi to ER traffic protein 4 homolog	6	21.0905	20.798	0.292484	1.22475	Up	0.2582
OAS3	OAS3	2'-5'-oligoadenylate synthase 3	24	22.5916	23.2685	-0.676922	0.625498	Down	0.258237
MRPS23	MRPS23	Small ribosomal subunit protein mS23	8	21.5326	21.9302	-0.397622	0.759108	Down	0.258371
RING1	RING1	E3 ubiquitin-protein ligase RING1	4	18.8535	19.347	-0.493414	0.710342	Down	0.258743
RPL36AL	RPL36AL	Ribosomal protein eL42-like	4	22.4375	22.5466	-0.10908	0.927179	Down	0.258743
LHPP	LHPP	Phospholysine phosphohistidine inorganic pyrophosphate phosphatase	8	22.2975	21.3818	0.915738	1.88653	Up	0.25882
STX12	STX12	Syntaxin-12	8	22.2712	22.6377	-0.366468	0.775679	Down	0.258894
FBLN2	FBLN2	Fibulin-2	13	21.7682	22.289	-0.520788	0.696991	Down	0.259133
NR2F2	NR2F2	COUP transcription factor 2	5	19.5972	20.509	-0.911762	0.531536	Down	0.259196
DNAJC3	DNAJC3	DnaJ homolog subfamily C member 3	9	23.1768	23.0231	0.153648	1.11238	Up	0.259239
TPP2	TPP2	Tripeptidyl-peptidase 2	32	24.1185	23.9503	0.168164	1.12363	Up	0.259302
NASP	NASP	Nuclear autoantigenic sperm protein	9	20.9892	21.387	-0.3978	0.759015	Down	0.259752
STARD9	STARD9	StAR-related lipid transfer protein 9	2	19.4461	19.1947	0.25141	1.19037	Up	0.259901
SEPTIN5	SEPTIN5	Septin-5	5	19.8564	19.4645	0.3919	1.31212	Up	0.260053
TERF2	TERF2	Telomeric repeat-binding factor 2	7	18.5694	18.9268	-0.357444	0.780546	Down	0.260127
SCRN1	SCRN1	Secernin-1	14	23.3833	23.7278	-0.344552	0.787552	Down	0.26015
GPR108	GPR108	Protein GPR108	3	18.5179	18.7323	-0.214378	0.861918	Down	0.26022
SELENOH	SELENOH	Selenoprotein H	6	21.8543	22.1136	-0.259306	0.83549	Down	0.260283
SLC17A5	SLC17A5	Sialin	4	20.3711	19.9374	0.433636	1.35063	Up	0.260294
HDGFL2	HDGFL2	Hepatoma-derived growth factor-related protein 2	5	21.1298	21.5813	-0.45145	0.731307	Down	0.260412
CTDSP1	CTDSP1	Carboxy-terminal domain RNA polymerase II polypeptide A small phosphatase 1	3	19.2822	19.6668	-0.384644	0.765968	Down	0.260527
WDR45	WDR45	WD repeat domain phosphoinositide-interacting protein 4	4	19.1027	18.9421	0.160642	1.11778	Up	0.260597
UBE2Z	UBE2Z	Ubiquitin-conjugating enzyme E2 Z	10	21.9887	22.1822	-0.193466	0.874502	Down	0.2607
PIK3CB	PIK3CB	Phosphatidylinositol 4,5-bisphosphate 3-kinase catalytic subunit beta isoform	11	20.1481	19.9185	0.229614	1.17252	Up	0.260846
PEA15	PEA15	Astrocytic phosphoprotein PEA-15	3	21.1289	21.3358	-0.20686	0.866421	Down	0.260958
GSTM3	GSTM3	Glutathione S-transferase Mu 3	17	26.22	26.7619	-0.541978	0.686829	Down	0.261045
ALDH4A1	ALDH4A1	Delta-1-pyrroline-5-carboxylate dehydrogenase, mitochondrial	18	26.8356	25.327	1.50858	2.84531	Up	0.261138
BHMT	BHMT	Betaine--homocysteine S-methyltransferase 1	13	25.4495	23.7798	1.66973	3.18155	Up	0.261151
ANK1	ANK1	Ankyrin-1	34	23.0314	23.3689	-0.337506	0.791408	Down	0.26136
RABEP2	RABEP2	Rab GTPase-binding effector protein 2	14	19.8521	19.3735	0.478622	1.39341	Up	0.261464
MYO16	MYO16	Unconventional myosin-XVI	3	21.0034	22.1733	-1.16986	0.444464	Down	0.261786
RPS14	RPS14	Small ribosomal subunit protein uS11	4	23.2009	23.4964	-0.295528	0.814774	Down	0.261891
GEMIN5	GEMIN5	Gem-associated protein 5	20	21.2122	21.538	-0.32581	0.79785	Down	0.262056
ORC5	ORC5	Origin recognition complex subunit 5	3	19.3042	18.6874	0.616798	1.53347	Up	0.262154
FNTB	FNTB	Protein farnesyltransferase subunit beta	4	20.7505	20.2628	0.487716	1.40222	Up	0.262222
SPINT2	SPINT2	Kunitz-type protease inhibitor 2	4	16.9213	17.4575	-0.53623	0.689571	Down	0.262595
CD101	CD101	Immunoglobulin superfamily member 2	2	19.743	19.876	-0.133026	0.911917	Down	0.262877
VPS26A	VPS26A	Vacuolar protein sorting-associated protein 26A	12	24.6742	24.5277	0.146486	1.10687	Up	0.262911
NDRG2	NDRG2	Protein NDRG2	10	24.0541	24.3665	-0.31243	0.805284	Down	0.262923
KIAA0930	KIAA0930	Uncharacterized protein KIAA0930	3	21.6308	20.75	0.88086	1.84147	Up	0.263359
ATP9B	ATP9B	Probable phospholipid-transporting ATPase IIB	2	18.573	19.2147	-0.641726	0.640946	Down	0.263592
HLA-DRB4	HLA-DRB4	HLA class II histocompatibility antigen, DR beta 4 chain	3	20.5248	21.1895	-0.664764	0.630792	Down	0.263758
MOXD1	MOXD1	DBH-like monooxygenase protein 1	14	22.6412	23.8223	-1.18111	0.441011	Down	0.263779
BAG3	BAG3	BAG family molecular chaperone regulator 3	5	20.0803	19.6629	0.417388	1.33551	Up	0.264215
BICD2	BICD2	Protein bicaudal D homolog 2	11	20.8316	19.5204	1.31118	2.48145	Up	0.26432
NDUFAF4	NDUFAF4	NADH dehydrogenase [ubiquinone] 1 alpha subcomplex assembly factor 4	8	22.6771	23.029	-0.351862	0.783572	Down	0.264327
NUDT8	NUDT8	Mitochondrial coenzyme A diphosphatase NUDT8	4	18.4866	19.1591	-0.672452	0.627439	Down	0.264334
USP8	USP8	Ubiquitin carboxyl-terminal hydrolase 8	11	21.0888	21.2812	-0.19245	0.875118	Down	0.264468
IFIT5	IFIT5	Interferon-induced protein with tetratricopeptide repeats 5	4	19.1707	19.4935	-0.322828	0.799501	Down	0.264492
FLII	FLII	Protein flightless-1 homolog	31	24.0538	24.4079	-0.354096	0.78236	Down	0.264639
PTGDS	PTGDS	Prostaglandin-H2 D-isomerase	2	21.4482	19.9125	1.53568	2.89925	Up	0.265124
ITGAM	ITGAM	Integrin alpha-M	13	21.3401	20.7612	0.578922	1.49373	Up	0.265154
AP1S1	AP1S1	AP-1 complex subunit sigma-1A	2	22.3046	21.9661	0.338516	1.26446	Up	0.265162
CALD1	CALD1	Caldesmon	26	25.4064	25.6803	-0.273928	0.827065	Down	0.266127
SERPINB6	SERPINB6	Serpin B6	15	23.9886	24.3567	-0.368158	0.774771	Down	0.266129
RNF40	RNF40	E3 ubiquitin-protein ligase BRE1B	13	20.2088	20.5726	-0.36385	0.777088	Down	0.266506
PPP6R2	PPP6R2	Serine/threonine-protein phosphatase 6 regulatory subunit 2	9	20.4869	20.2263	0.260618	1.19799	Up	0.266511
RAB5C	RAB5C	Ras-related protein Rab-5C	7	24.1608	23.826	0.334872	1.26127	Up	0.266553
LILRA3	LILRA3	Leukocyte immunoglobulin-like receptor subfamily A member 3	1	19.488	20.9798	-1.49177	0.355577	Down	0.26702
ATG3	ATG3	Ubiquitin-like-conjugating enzyme ATG3	3	20.8689	21.0732	-0.204298	0.867961	Down	0.267255
ABCC1	ABCC1	Multidrug resistance-associated protein 1	23	21.7314	22.2195	-0.488156	0.712936	Down	0.267289
RBM15	RBM15	RNA-binding protein 15	10	18.0749	18.394	-0.31906	0.801592	Down	0.267389
JAK1	JAK1	Tyrosine-protein kinase JAK1	16	20.7329	21.2638	-0.530892	0.692127	Down	0.267413
CFD	CFD	Complement factor D	10	21.9605	21.348	0.612462	1.52887	Up	0.267513
BPGM	BPGM	Bisphosphoglycerate mutase	6	21.7564	22.3522	-0.595838	0.66166	Down	0.267612
PELO	PELO	Protein pelota homolog	7	21.4855	21.8297	-0.344232	0.787727	Down	0.267647
GOSR1	GOSR1	Golgi SNAP receptor complex member 1	4	19.6326	20.1979	-0.56534	0.675796	Down	0.268005
PECR	PECR	Peroxisomal trans-2-enoyl-CoA reductase	9	23.9785	23.2573	0.721228	1.64858	Up	0.268242
NNMT	NNMT	Nicotinamide N-methyltransferase	5	19.248	17.9704	1.27757	2.42431	Up	0.268281
TBCB	TBCB	Tubulin-folding cofactor B	8	22.5159	22.3169	0.19901	1.14791	Up	0.268487
GART	GART	Trifunctional purine biosynthetic protein adenosine-3	23	23.6211	23.7225	-0.101422	0.932114	Down	0.268579
LLGL1	LLGL1	Lethal(2) giant larvae protein homolog 1	12	19.8738	20.4451	-0.57125	0.673033	Down	0.268658
SREK1	SREK1	Splicing regulatory glutamine/lysine-rich protein 1	3	18.6383	19.154	-0.515646	0.69948	Down	0.268823
SUGP2	SUGP2	SURP and G-patch domain-containing protein 2	14	20.7536	21.1571	-0.40353	0.756006	Down	0.268926
MT-ND5	MT-ND5	NADH-ubiquinone oxidoreductase chain 5	5	22.9173	23.3065	-0.3892	0.763553	Down	0.26945
RMC1	RMC1	Regulator of MON1-CCZ1 complex	5	20.3564	20.8293	-0.472922	0.720504	Down	0.269795
GPAT4	GPAT4	Glycerol-3-phosphate acyltransferase 4	3	20.523	19.396	1.12699	2.18403	Up	0.26996
MAN1A2	MAN1A2	Mannosyl-oligosaccharide 1,2-alpha-mannosidase IB	7	19.9667	20.1298	-0.163066	0.893125	Down	0.270027
HOMER1	HOMER1	Homer protein homolog 1	2	18.7621	19.1996	-0.437542	0.738392	Down	0.270047
TFAM	TFAM	Transcription factor A, mitochondrial	7	23.3667	23.5511	-0.184376	0.88003	Down	0.270049
NDUFB11	NDUFB11	NADH dehydrogenase [ubiquinone] 1 beta subcomplex subunit 11, mitochondrial	4	23.5528	23.968	-0.415206	0.749912	Down	0.27011
HDAC6	HDAC6	Histone deacetylase 6	8	22.8226	22.096	0.726592	1.65473	Up	0.270317
GIMAP8	GIMAP8	GTPase IMAP family member 8	13	20.663	20.9664	-0.303428	0.810325	Down	0.270327
RDH13	RDH13	Retinol dehydrogenase 13	10	22.9663	23.3507	-0.384392	0.766102	Down	0.270449
PANK1	PANK1	Pantothenate kinase 1	3	20.326	19.7322	0.59382	1.50924	Up	0.270763
PTPN1	PTPN1	Tyrosine-protein phosphatase non-receptor type 1	16	23.3593	23.197	0.16235	1.11911	Up	0.270918
PRKDC	PRKDC	DNA-dependent protein kinase catalytic subunit	128	27.1586	27.4722	-0.313554	0.804657	Down	0.270992
ARHGAP26	ARHGAP26	Rho GTPase-activating protein 26	6	17.1232	16.2997	0.823476	1.76966	Up	0.27106
AQR	AQR	RNA helicase aquarius	21	22.0389	22.2577	-0.218784	0.859289	Down	0.271093
ZFPL1	ZFPL1	Zinc finger protein-like 1	2	20.2666	20.8581	-0.591546	0.663631	Down	0.271249
ATP6V1D	ATP6V1D	V-type proton ATPase subunit D	9	22.9871	22.1973	0.789812	1.72885	Up	0.271756
GTF2I	GTF2I	General transcription factor II-I	33	24.4387	24.9131	-0.474466	0.719733	Down	0.271858
ATP2A3	ATP2A3	Sarcoplasmic/endoplasmic reticulum calcium ATPase 3	11	21.0602	21.592	-0.531796	0.691693	Down	0.271921
GATM	GATM	Glycine amidinotransferase, mitochondrial	16	26.9065	25.1507	1.75579	3.37711	Up	0.27228
COMT	COMT	Catechol O-methyltransferase	10	24.6081	25.014	-0.405924	0.754753	Down	0.272601
AHNAK	AHNAK	Neuroblast differentiation-associated protein AHNAK	169	26.8191	27.5326	-0.713442	0.609863	Down	0.272985
FRK	FRK	Tyrosine-protein kinase FRK	7	20.6059	20.3519	0.253996	1.19251	Up	0.273149
ACSM2B	ACSM2B	Acyl-coenzyme A synthetase ACSM2B, mitochondrial	7	24.2102	22.1923	2.01793	4.05003	Up	0.273182
PLA2G4F	PLA2G4F	Cytosolic phospholipase A2 zeta	10	19.2411	19.8688	-0.627656	0.647227	Down	0.273216
FAM169A	FAM169A	Soluble lamin-associated protein of 75 kDa	9	19.8611	20.8677	-1.00662	0.49771	Down	0.273622
VPS41	VPS41	Vacuolar protein sorting-associated protein 41 homolog	15	20.7457	20.3461	0.39958	1.31912	Up	0.273668
SORCS2	SORCS2	VPS10 domain-containing receptor SorCS2	8	17.7144	19.4052	-1.69085	0.309745	Down	0.273761
ANKRD13A	ANKRD13A	Ankyrin repeat domain-containing protein 13A	10	20.2737	20.5075	-0.23379	0.850398	Down	0.273922
MRPL21	MRPL21	Large ribosomal subunit protein bL21m	2	20.7288	21.3041	-0.575258	0.671166	Down	0.273954
ERBIN	ERBIN	Erbin	17	21.1642	21.3604	-0.196186	0.872855	Down	0.274146
NAGK	NAGK	N-acetyl-D-glucosamine kinase	12	23.8232	23.6846	0.138584	1.10082	Up	0.274154
PPP1R12A	PPP1R12A	Protein phosphatase 1 regulatory subunit 12A	22	23.4472	23.7165	-0.269346	0.829696	Down	0.274287
NSF	NSF	Vesicle-fusing ATPase	29	25.4009	25.5162	-0.115314	0.923181	Down	0.274295
RUVBL2	RUVBL2	RuvB-like 2	18	24.9117	25.0083	-0.096608	0.935229	Down	0.274297
PTPRB	PTPRB	Receptor-type tyrosine-protein phosphatase beta	3	18.9966	18.4424	0.55412	1.46827	Up	0.27443
SKP1	SKP1	S-phase kinase-associated protein 1	9	23.6547	23.4909	0.16376	1.1202	Up	0.274563
STRAP	STRAP	Serine-threonine kinase receptor-associated protein	16	23.2747	23.1872	0.087498	1.06253	Up	0.274708
SERINC1	SERINC1	Serine incorporator 1	5	19.1207	19.3062	-0.1855	0.879344	Down	0.274743
ANXA13	ANXA13	Annexin A13	10	21.9391	21.5815	0.35762	1.28131	Up	0.274936
LRSAM1	LRSAM1	E3 ubiquitin-protein ligase LRSAM1	12	19.467	20.554	-1.08703	0.470729	Down	0.274942
CCAR1	CCAR1	Cell division cycle and apoptosis regulator protein 1	16	23.0567	23.2872	-0.23047	0.852357	Down	0.275031
NUBP2	NUBP2	Cytosolic Fe-S cluster assembly factor NUBP2	5	20.6933	20.884	-0.190672	0.876197	Down	0.275071
DPYS	DPYS	Dihydropyrimidinase	14	24.2695	22.7336	1.53596	2.89981	Up	0.275074
ELAC2	ELAC2	Zinc phosphodiesterase ELAC protein 2	14	21.7684	21.5496	0.218796	1.16376	Up	0.27549
SLC16A7	SLC16A7	Monocarboxylate transporter 2	5	21.3148	21.7108	-0.396014	0.759955	Down	0.275511
TTC9C	TTC9C	Tetratricopeptide repeat protein 9C	3	19.8156	18.5272	1.2884	2.44257	Up	0.275582
SERPINA10	SERPINA10	Protein Z-dependent protease inhibitor	6	21.2139	19.8722	1.34172	2.53454	Up	0.275614
SCAMP2	SCAMP2	Secretory carrier-associated membrane protein 2	4	21.6171	21.3425	0.274674	1.20972	Up	0.275913
CPD	CPD	Carboxypeptidase D	10	20.1821	20.0266	0.155564	1.11386	Up	0.276119
RPL32	RPL32	Large ribosomal subunit protein eL32	5	23.6829	23.7969	-0.113952	0.924053	Down	0.276217
DNM2	DNM2	Dynamin-2	18	25.5262	25.3675	0.158752	1.11632	Up	0.276289
SMG8	SMG8	Nonsense-mediated mRNA decay factor SMG8	3	17.6029	18.03	-0.42713	0.74374	Down	0.276653
STC1	STC1	Stanniocalcin-1	5	19.3262	20.3589	-1.0327	0.488796	Down	0.276674
DEK	DEK	Protein DEK	11	24.0378	24.5069	-0.469126	0.722402	Down	0.277051
SAA4	SAA4	Serum amyloid A-4 protein	2	22.4276	23.0322	-0.604606	0.657651	Down	0.277443
LIMS2	LIMS2	LIM and senescent cell antigen-like-containing domain protein 2	5	19.9323	20.2176	-0.285328	0.820555	Down	0.277466
FAH	FAH	Fumarylacetoacetase	12	24.1044	22.9718	1.13256	2.19248	Up	0.277529
CSTB	CSTB	Cystatin-B	7	24.1854	24.7547	-0.569272	0.673957	Down	0.277547
DDX1	DDX1	ATP-dependent RNA helicase DDX1	20	25.4744	25.6111	-0.136732	0.909577	Down	0.277614
TFG	TFG	Protein TFG	7	23.6312	23.4017	0.229482	1.17241	Up	0.277694
RNF213	RNF213	E3 ubiquitin-protein ligase RNF213	75	24.0719	23.7295	0.342386	1.26785	Up	0.277697
TOMM40	TOMM40	Mitochondrial import receptor subunit TOM40 homolog	8	23.1619	23.5037	-0.34182	0.789045	Down	0.277816
SPARC	SPARC	SPARC	6	20.2655	19.6339	0.631576	1.54926	Up	0.27787
MOB4	MOB4	MOB-like protein phocein	5	20.8748	20.9827	-0.107966	0.927895	Down	0.277883
COL6A2	COL6A2	Collagen alpha-2(VI) chain	16	24.2755	23.7532	0.522342	1.43628	Up	0.277981
ARMCX2	ARMCX2	Armadillo repeat-containing X-linked protein 2	4	20.7221	21.0674	-0.345282	0.787154	Down	0.278111
ABHD12	ABHD12	Lysophosphatidylserine lipase ABHD12	10	22.3263	22.7436	-0.417322	0.748813	Down	0.278255
TRAPPC2L	TRAPPC2L	Trafficking protein particle complex subunit 2-like protein	5	20.5453	20.4008	0.144472	1.10533	Up	0.278736
MAP7	MAP7	Ensconsin	6	20.7854	20.6454	0.14001	1.10191	Up	0.278766
OLA1	OLA1	Obg-like ATPase 1	14	24.2489	24.0303	0.218584	1.16359	Up	0.278843
C1QB	C1QB	Complement C1q subcomponent subunit B	4	23.3055	23.9755	-0.670042	0.628488	Down	0.27895
POM121C	POM121C	Nuclear envelope pore membrane protein POM 121C	4	18.3388	17.097	1.24182	2.36496	Up	0.278974
MTFR1L	MTFR1L	Mitochondrial fission regulator 1-like	5	19.469	20.6611	-1.19204	0.437683	Down	0.279267
NDUFS8	NDUFS8	NADH dehydrogenase [ubiquinone] iron-sulfur protein 8, mitochondrial	9	24.795	25.2071	-0.412128	0.751514	Down	0.279288
KANK3	KANK3	KN motif and ankyrin repeat domain-containing protein 3	13	22.1157	22.5103	-0.394606	0.760697	Down	0.279372
ACACB	ACACB	Acetyl-CoA carboxylase 2	3	19.9689	20.6793	-0.710444	0.611132	Down	0.279514
MUL1	MUL1	Mitochondrial ubiquitin ligase activator of NFKB 1	5	18.9856	18.1525	0.833052	1.78145	Up	0.279533
MYLK2	MYLK2	Myosin light chain kinase 2, skeletal/cardiac muscle	1	22.2366	22.4789	-0.242316	0.845387	Down	0.279595
CAMSAP3	CAMSAP3	Calmodulin-regulated spectrin-associated protein 3	7	18.5886	17.9295	0.659076	1.57907	Up	0.280075
C4BPA	C4BPA	C4b-binding protein alpha chain	16	24.6773	25.2715	-0.594216	0.662404	Down	0.280115
BAG2	BAG2	BAG family molecular chaperone regulator 2	8	20.1663	20.6683	-0.501924	0.706164	Down	0.280125
TTF2	TTF2	Transcription termination factor 2	3	20.982	20.5519	0.430098	1.34733	Up	0.280706
PGK2	PGK2	Phosphoglycerate kinase 2	1	20.5628	20.3706	0.192188	1.1425	Up	0.280833
RBPJ	RBPJ	Recombining binding protein suppressor of hairless	6	19.9304	20.2834	-0.353026	0.78294	Down	0.280848
KIAA1217	KIAA1217	Sickle tail protein homolog	44	23.9029	24.2161	-0.313156	0.804879	Down	0.280976
GNG5	GNG5	Guanine nucleotide-binding protein G(I)/G(S)/G(O) subunit gamma-5	1	19.2047	19.7485	-0.543772	0.685975	Down	0.280995
NF2	NF2	Merlin	11	21.5205	21.3439	0.17656	1.13019	Up	0.281873
PDS5B	PDS5B	Sister chromatid cohesion protein PDS5 homolog B	26	22.8217	23.2051	-0.38348	0.766586	Down	0.281899
RPS16	RPS16	Small ribosomal subunit protein uS9	7	24.4786	24.7493	-0.270742	0.828893	Down	0.282098
MBD2	MBD2	Methyl-CpG-binding domain protein 2	5	20.3642	20.7609	-0.396726	0.75958	Down	0.282151
CCDC91	CCDC91	Coiled-coil domain-containing protein 91	6	19.9063	19.4626	0.443716	1.3601	Up	0.282322
MPZL1	MPZL1	Myelin protein zero-like protein 1	5	19.4778	20.224	-0.746276	0.59614	Down	0.282454
RAD50	RAD50	DNA repair protein RAD50	30	23.6297	23.933	-0.30335	0.810368	Down	0.282587
AK1	AK1	Adenylate kinase isoenzyme 1	12	24.7263	25.0342	-0.307906	0.807813	Down	0.282665
TRIM22	TRIM22	E3 ubiquitin-protein ligase TRIM22	5	19.356	20.2868	-0.930776	0.524576	Down	0.282694
STK25	STK25	Serine/threonine-protein kinase 25	2	21.8237	21.6488	0.174866	1.12886	Up	0.28283
PTGFRN	PTGFRN	Prostaglandin F2 receptor negative regulator	24	22.5713	23.1223	-0.550952	0.68257	Down	0.282942
CAND1	CAND1	Cullin-associated NEDD8-dissociated protein 1	31	25.9135	25.8255	0.088082	1.06296	Up	0.283144
TOM1	TOM1	Target of Myb1 membrane trafficking protein	9	22.7799	22.9976	-0.217732	0.859916	Down	0.283238
NLE1	NLE1	Notchless protein homolog 1	6	17.2772	17.0455	0.231688	1.17421	Up	0.283391
UPRT	UPRT	Uracil phosphoribosyltransferase homolog	3	16.9977	16.5144	0.48335	1.39799	Up	0.283825
MROH1	MROH1	Maestro heat-like repeat-containing protein family member 1	15	20.5734	20.1266	0.446846	1.36306	Up	0.284064
BLMH	BLMH	Bleomycin hydrolase	9	22.2757	21.8369	0.43876	1.35544	Up	0.284164
DES	DES	Desmin	21	25.3048	26.0473	-0.742458	0.59772	Down	0.284319
ALG12	ALG12	Dol-P-Man:Man(7)GlcNAc(2)-PP-Dol alpha-1,6-mannosyltransferase	4	20.5859	20.9239	-0.338038	0.791116	Down	0.284373
PCK2	PCK2	Phosphoenolpyruvate carboxykinase [GTP], mitochondrial	27	27.1675	25.543	1.62455	3.08347	Up	0.284396
PRXL2B	PRXL2B	Prostamide/prostaglandin F synthase	3	19.8411	20.1216	-0.280574	0.823263	Down	0.28446
MRPL32	MRPL32	Large ribosomal subunit protein bL32m	2	17.2565	17.7973	-0.54075	0.687413	Down	0.284481
LPAR1	LPAR1	Lysophosphatidic acid receptor 1	4	21.6754	21.2635	0.411838	1.33038	Up	0.284672
QSOX1	QSOX1	Sulfhydryl oxidase 1	13	22.8196	21.9553	0.864216	1.82035	Up	0.284883
MRC1	MRC1	Macrophage mannose receptor 1	32	23.4393	23.0496	0.38971	1.31013	Up	0.285018
PLCB2	PLCB2	1-phosphatidylinositol 4,5-bisphosphate phosphodiesterase beta-2	4	18.8489	19.452	-0.603194	0.658295	Down	0.285287
PICK1	PICK1	PRKCA-binding protein	4	17.2576	17.8285	-0.570902	0.673196	Down	0.285466
PPIL4	PPIL4	Peptidyl-prolyl cis-trans isomerase-like 4	11	20.7701	20.9971	-0.226944	0.854443	Down	0.285582
FAAH	FAAH	Fatty-acid amide hydrolase 1	7	22.1121	21.5993	0.512814	1.42683	Up	0.285885
CNRIP1	CNRIP1	CB1 cannabinoid receptor-interacting protein 1	2	19.9643	20.5589	-0.594578	0.662238	Down	0.28593
SLC29A1	SLC29A1	Equilibrative nucleoside transporter 1	5	20.3375	20.4729	-0.135418	0.910406	Down	0.286013
FMOD	FMOD	Fibromodulin	2	20.0077	19.1968	0.810918	1.75433	Up	0.286346
CMPK1	CMPK1	UMP-CMP kinase	11	24.0692	23.8078	0.261386	1.19863	Up	0.286416
ZNF185	ZNF185	Zinc finger protein 185	18	21.1214	21.4586	-0.337214	0.791568	Down	0.286465
PSMD5	PSMD5	26S proteasome non-ATPase regulatory subunit 5	13	24.0858	23.7716	0.314198	1.24332	Up	0.28774
TRIO	TRIO	Triple functional domain protein	12	17.4787	18.3101	-0.83141	0.56198	Down	0.287783
TMLHE	TMLHE	Trimethyllysine dioxygenase, mitochondrial	13	22.7364	23.1815	-0.445066	0.734551	Down	0.287873
PTCD3	PTCD3	Small ribosomal subunit protein mS39	12	21.9496	22.2819	-0.332318	0.794259	Down	0.288483
TIMMDC1	TIMMDC1	Complex I assembly factor TIMMDC1, mitochondrial	6	20.435	20.1749	0.260056	1.19753	Up	0.28859
FBP1	FBP1	Fructose-1,6-bisphosphatase 1	15	25.5757	24.4324	1.14323	2.20875	Up	0.288603
ATXN3	ATXN3	Ataxin-3	4	18.135	17.6373	0.497652	1.41191	Up	0.288773
TOX4	TOX4	TOX high mobility group box family member 4	5	16.5079	17.637	-1.1291	0.4572	Down	0.289061
POLR2A	POLR2A	DNA-directed RNA polymerase II subunit RPB1	38	22.9299	23.2352	-0.30529	0.80928	Down	0.289185
CAMK1	CAMK1	Calcium/calmodulin-dependent protein kinase type 1	6	19.77	19.394	0.376002	1.29774	Up	0.289558
GNG12	GNG12	Guanine nucleotide-binding protein G(I)/G(S)/G(O) subunit gamma-12	3	23.0945	22.9427	0.151766	1.11093	Up	0.289776
CYCS	CYCS	Cytochrome c	6	24.1175	24.4791	-0.361672	0.778262	Down	0.289785
SF3B3	SF3B3	Splicing factor 3B subunit 3	33	25.0014	25.1305	-0.129006	0.914461	Down	0.289809
ITPR1	ITPR1	Inositol 1,4,5-trisphosphate receptor type 1	48	24.5419	24.3874	0.154524	1.11305	Up	0.289843
HRG	HRG	Histidine-rich glycoprotein	11	23.1574	23.9567	-0.799326	0.574618	Down	0.289922
LGMN	LGMN	Legumain	5	21.2137	20.4537	0.75998	1.69347	Up	0.290053
CMPK2	CMPK2	UMP-CMP kinase 2, mitochondrial	8	20.198	20.8351	-0.637114	0.642998	Down	0.290162
CTH	CTH	Cystathionine gamma-lyase	11	21.5173	20.7274	0.789872	1.72892	Up	0.290189
ASPA	ASPA	Aspartoacylase	13	23.6064	23.0316	0.574752	1.48942	Up	0.290314
SF3A1	SF3A1	Splicing factor 3A subunit 1	17	23.6876	23.9064	-0.218756	0.859306	Down	0.290324
RPL39	RPL39	Large ribosomal subunit protein eL39	1	19.1761	18.3571	0.819014	1.7642	Up	0.290359
RPL17	RPL17	Large ribosomal subunit protein uL22	3	24.4294	24.5274	-0.09798	0.93434	Down	0.2904
TLCD3A	TLCD3A	TLC domain-containing protein 3A	4	17.705	18.442	-0.736994	0.599988	Down	0.290547
PWP2	PWP2	Periodic tryptophan protein 2 homolog	9	19.6786	20.5322	-0.85359	0.553406	Down	0.290645
PSIP1	PSIP1	PC4 and SFRS1-interacting protein	11	23.3263	23.6556	-0.329308	0.795918	Down	0.29073
EFNB1	EFNB1	Ephrin-B1	4	19.9381	20.4359	-0.497892	0.708141	Down	0.290837
ACSS1	ACSS1	Acetyl-coenzyme A synthetase 2-like, mitochondrial	21	24.4411	25.0413	-0.600162	0.65968	Down	0.290857
SNX12	SNX12	Sorting nexin-12	8	23.4576	23.1342	0.323394	1.25127	Up	0.290867
NUDT2	NUDT2	Bis(5'-nucleosyl)-tetraphosphatase [asymmetrical]	4	20.0766	20.308	-0.231352	0.851836	Down	0.290876
PDHA1	PDHA1	Pyruvate dehydrogenase E1 component subunit alpha, somatic form, mitochondrial	19	26.3842	26.7664	-0.382168	0.767284	Down	0.290877
ILF3	ILF3	Interleukin enhancer-binding factor 3	22	26.4687	26.6584	-0.189698	0.876789	Down	0.290903
TMOD2	TMOD2	Tropomodulin-2	6	17.7558	17.5221	0.233712	1.17586	Up	0.291111
LRP2	LRP2	Low-density lipoprotein receptor-related protein 2	95	25.9659	24.1509	1.81504	3.51869	Up	0.291175
SFXN2	SFXN2	Sideroflexin-2	14	23.1976	21.8557	1.34197	2.53497	Up	0.291243
VAMP5	VAMP5	Vesicle-associated membrane protein 5	2	20.4038	20.743	-0.339238	0.790459	Down	0.291287
CDH11	CDH11	Cadherin-11	11	22.0114	22.4388	-0.42743	0.743585	Down	0.291803
GSDME	GSDME	Gasdermin-E	9	21.0502	20.6638	0.3864	1.30713	Up	0.292
PRKAG1	PRKAG1	5'-AMP-activated protein kinase subunit gamma-1	11	23.6684	23.483	0.185414	1.13714	Up	0.292132
ESRRG	ESRRG	Estrogen-related receptor gamma	4	17.4572	18.4709	-1.0137	0.495273	Down	0.292582
TMEM30A	TMEM30A	Cell cycle control protein 50A	6	21.5004	21.2371	0.263314	1.20023	Up	0.292869
PAPOLA	PAPOLA	Poly(A) polymerase alpha	8	20.0296	20.7371	-0.7075	0.61238	Down	0.293007
MRPS34	MRPS34	Small ribosomal subunit protein mS34	4	20.3722	20.8149	-0.44272	0.735746	Down	0.293065
CAPZB	CAPZB	F-actin-capping protein subunit beta	14	26.0218	25.8541	0.16763	1.12321	Up	0.293089
COG4	COG4	Conserved oligomeric Golgi complex subunit 4	15	21.4762	21.2091	0.267116	1.2034	Up	0.29319
TPD52L1	TPD52L1	Tumor protein D53	8	19.624	20.2958	-0.671866	0.627694	Down	0.293579
HSD17B2	HSD17B2	17-beta-hydroxysteroid dehydrogenase type 2	10	21.9197	22.9015	-0.981802	0.506347	Down	0.29359
ERCC3	ERCC3	General transcription and DNA repair factor IIH helicase subunit XPB	10	20.0523	19.7374	0.314916	1.24394	Up	0.293715
IGKV2-28	IGKV2-28	Immunoglobulin kappa variable 2-28	1	20.1793	20.7786	-0.59933	0.66006	Down	0.293863
TRIM23	TRIM23	E3 ubiquitin-protein ligase TRIM23	1	20.5723	20.4248	0.147512	1.10766	Up	0.293974
PCK1	PCK1	Phosphoenolpyruvate carboxykinase, cytosolic [GTP]	22	24.6366	23.0929	1.54371	2.91544	Up	0.294043
TRMU	TRMU	Mitochondrial tRNA-specific 2-thiouridylase 1	4	19.2486	20.1173	-0.868668	0.547652	Down	0.294129
PEAK1	PEAK1	Inactive tyrosine-protein kinase PEAK1	11	18.0956	18.831	-0.735434	0.600637	Down	0.294284
SQOR	SQOR	Sulfide:quinone oxidoreductase, mitochondrial	20	24.8646	24.5042	0.360402	1.28378	Up	0.294299
COPA	COPA	Coatomer subunit alpha	43	26.0198	25.971	0.048776	1.03439	Up	0.294397
YTHDF2	YTHDF2	YTH domain-containing family protein 2	4	17.8103	17.5875	0.222818	1.16701	Up	0.294441
NDUFA7	NDUFA7	NADH dehydrogenase [ubiquinone] 1 alpha subcomplex subunit 7	8	22.9994	23.7605	-0.761092	0.59005	Down	0.294523
ENOSF1	ENOSF1	Mitochondrial enolase superfamily member 1	15	23.4847	22.3297	1.15502	2.22688	Up	0.294561
RBM6	RBM6	RNA-binding protein 6	2	18.938	19.3845	-0.446436	0.733854	Down	0.294594
SRSF6	SRSF6	Serine/arginine-rich splicing factor 6	3	22.3708	22.5567	-0.185944	0.879074	Down	0.294646
LRPAP1	LRPAP1	Alpha-2-macroglobulin receptor-associated protein	10	22.837	22.3694	0.467644	1.38285	Up	0.294795
DDAH1	DDAH1	N(G),N(G)-dimethylarginine dimethylaminohydrolase 1	13	25.6372	25.2295	0.407726	1.32659	Up	0.295049
PIGU	PIGU	Phosphatidylinositol glycan anchor biosynthesis class U protein	4	20.236	20.0299	0.206088	1.15356	Up	0.295098
CAV1	CAV1	Caveolin-1	8	23.5422	24.075	-0.53282	0.691202	Down	0.295317
TMEM147	TMEM147	BOS complex subunit TMEM147	2	19.9856	20.4483	-0.46269	0.725632	Down	0.295468
TALDO1	TALDO1	Transaldolase	14	25.155	25.307	-0.152034	0.899981	Down	0.295747
CLDN7	CLDN7	Claudin-7	1	18.4879	18.8444	-0.356488	0.781064	Down	0.295884
NUB1	NUB1	NEDD8 ultimate buster 1	8	21.7624	21.8512	-0.088876	0.940255	Down	0.295896
LEMD2	LEMD2	LEM domain-containing protein 2	19	23.9407	24.3317	-0.391002	0.7626	Down	0.296086
EXD2	EXD2	Exonuclease 3'-5' domain-containing protein 2	9	19.454	19.807	-0.352994	0.782958	Down	0.296412
MRPL3	MRPL3	Large ribosomal subunit protein uL3m	7	21.4654	21.844	-0.378584	0.769192	Down	0.296528
NRDE2	NRDE2	Nuclear exosome regulator NRDE2	7	17.4264	18.4814	-1.05501	0.481293	Down	0.296738
RSBN1	RSBN1	Lysine-specific demethylase 9	5	18.7269	19.3775	-0.650572	0.637028	Down	0.297016
SORT1	SORT1	Sortilin	12	23.3757	23.2118	0.163846	1.12027	Up	0.29702
SMAD1	SMAD1	Mothers against decapentaplegic homolog 1	5	18.4729	19.0132	-0.540218	0.687667	Down	0.297306
HPF1	HPF1	Histone PARylation factor 1	5	18.5776	19.0246	-0.447014	0.73356	Down	0.297464
PPA1	PPA1	Inorganic pyrophosphatase	8	24.4558	23.9895	0.466386	1.38164	Up	0.297673
ALB	ALB	Albumin	53	30.9423	31.2426	-0.300262	0.812105	Down	0.298085
EEF1A1	EEF1A1	Elongation factor 1-alpha 1	6	25.5316	25.6182	-0.086598	0.941741	Down	0.29817
MRFAP1	MRFAP1	MORF4 family-associated protein 1	1	16.76	16.5264	0.233594	1.17576	Up	0.298468
CPSF3	CPSF3	Cleavage and polyadenylation specificity factor subunit 3	13	21.6576	21.8976	-0.239986	0.846754	Down	0.298634
YARS2	YARS2	Tyrosine--tRNA ligase, mitochondrial	7	20.9995	21.354	-0.354594	0.78209	Down	0.298682
DNAJC7	DNAJC7	DnaJ homolog subfamily C member 7	16	22.3101	22.1331	0.176974	1.13051	Up	0.298698
RNF20	RNF20	E3 ubiquitin-protein ligase BRE1A	15	19.5569	20.3995	-0.842642	0.557621	Down	0.298805
CYP4F2	CYP4F2	Cytochrome P450 4F2	4	21.8558	19.7773	2.07849	4.22364	Up	0.298874
ASB6	ASB6	Ankyrin repeat and SOCS box protein 6	3	21.8124	23.3287	-1.51625	0.349594	Down	0.298926
FABP1	FABP1	Fatty acid-binding protein, liver	4	24.7592	22.7058	2.05347	4.15103	Up	0.29914
CPN1	CPN1	Carboxypeptidase N catalytic chain	4	18.6961	19.6121	-0.915956	0.529993	Down	0.299271
LARP1	LARP1	La-related protein 1	14	21.4669	21.6524	-0.185522	0.879331	Down	0.29957
MPC1	MPC1	Mitochondrial pyruvate carrier 1	3	21.6927	22.1006	-0.407904	0.753718	Down	0.299571
TAP1	TAP1	Antigen peptide transporter 1	12	21.6865	22.1175	-0.430978	0.741759	Down	0.299726
DAB2	DAB2	Disabled homolog 2	13	24.1278	23.1204	1.00741	2.0103	Up	0.300204
NOTCH2	NOTCH2	Neurogenic locus notch homolog protein 2	6	19.4883	19.8724	-0.384104	0.766255	Down	0.300216
PWP1	PWP1	Periodic tryptophan protein 1 homolog	6	19.2746	19.0249	0.249646	1.18892	Up	0.300511
UBXN1	UBXN1	UBX domain-containing protein 1	3	20.821	21.3061	-0.485128	0.714434	Down	0.300511
ARHGEF2	ARHGEF2	Rho guanine nucleotide exchange factor 2	13	20.0062	20.4933	-0.487066	0.713475	Down	0.300531
CLTB	CLTB	Clathrin light chain B	8	23.2896	23.0409	0.248736	1.18817	Up	0.300838
TMEM209	TMEM209	Transmembrane protein 209	3	16.8838	17.6004	-0.716636	0.608515	Down	0.30097
FABP3	FABP3	Fatty acid-binding protein, heart	7	24.4658	23.5045	0.961226	1.94696	Up	0.300985
RPS6KA5	RPS6KA5	Ribosomal protein S6 kinase alpha-5	3	18.0156	18.5509	-0.535294	0.690018	Down	0.301087
DCLK1	DCLK1	Serine/threonine-protein kinase DCLK1	2	17.4798	17.1518	0.32806	1.25532	Up	0.301166
PAIP1	PAIP1	Polyadenylate-binding protein-interacting protein 1	6	22.3019	22.1235	0.178456	1.13167	Up	0.301839
ANPEP	ANPEP	Aminopeptidase N	34	26.4359	24.6876	1.74825	3.35951	Up	0.301959
RCC2	RCC2	Protein RCC2	14	22.3564	22.5955	-0.239112	0.847267	Down	0.302089
THOC3	THOC3	THO complex subunit 3	5	19.5151	19.8599	-0.344774	0.787431	Down	0.302252
EEF1E1	EEF1E1	Eukaryotic translation elongation factor 1 epsilon-1	10	22.6129	22.4987	0.114172	1.08235	Up	0.302344
SRSF1	SRSF1	Serine/arginine-rich splicing factor 1	11	25.6508	25.9303	-0.279474	0.823891	Down	0.302356
DDC	DDC	Aromatic-L-amino-acid decarboxylase	14	24.7864	23.2352	1.55115	2.9305	Up	0.302368
CASP3	CASP3	Caspase-3	2	20.0223	19.3801	0.642204	1.56071	Up	0.302434
PRKCSH	PRKCSH	Glucosidase 2 subunit beta	14	25.5258	25.4087	0.117126	1.08457	Up	0.302494
LSM4	LSM4	U6 snRNA-associated Sm-like protein LSm4	4	20.747	21.171	-0.423988	0.745361	Down	0.303088
DOCK1	DOCK1	Dedicator of cytokinesis protein 1	39	23.9904	24.3386	-0.348198	0.785565	Down	0.303127
VEZF1	VEZF1	Vascular endothelial zinc finger 1	7	19.9962	20.269	-0.272774	0.827726	Down	0.303454
IGKV1-17	IGKV1-17	Immunoglobulin kappa variable 1-17	2	20.5096	20.9929	-0.48331	0.715335	Down	0.303776
MSH6	MSH6	DNA mismatch repair protein Msh6	19	20.7214	21.4734	-0.752014	0.593774	Down	0.303836
IGHV4-28	IGHV4-28	Immunoglobulin heavy variable 4-28	1	20.0583	20.4878	-0.42947	0.742535	Down	0.304318
ALDH1B1	ALDH1B1	Aldehyde dehydrogenase X, mitochondrial	17	24.364	23.2623	1.10166	2.14602	Up	0.304772
EPS15	EPS15	Epidermal growth factor receptor substrate 15	22	22.5648	22.6611	-0.096352	0.935395	Down	0.305037
TMEM150A	TMEM150A	Transmembrane protein 150A	1	19.4483	20.1074	-0.659126	0.633262	Down	0.305113
OPA1	OPA1	Dynamin-like 120 kDa protein, mitochondrial	39	25.2822	25.0421	0.240104	1.18108	Up	0.305117
MRE11	MRE11	Double-strand break repair protein MRE11	12	22.8405	23.0613	-0.220818	0.858079	Down	0.305128
TMEM68	TMEM68	DGAT1/2-independent enzyme synthesizing storage lipids	8	18.2007	19.1495	-0.948848	0.518046	Down	0.305313
YY1	YY1	Transcriptional repressor protein YY1	6	20.0189	20.3125	-0.293574	0.815878	Down	0.305328
RPL35A	RPL35A	Large ribosomal subunit protein eL33	4	22.9991	23.1942	-0.195178	0.873465	Down	0.305534
MRPL19	MRPL19	Large ribosomal subunit protein bL19m	10	22.3076	22.569	-0.261462	0.834242	Down	0.305645
PGM2L1	PGM2L1	Glucose 1,6-bisphosphate synthase	16	21.1674	21.4696	-0.302194	0.811018	Down	0.305846
NOS1AP	NOS1AP	Carboxyl-terminal PDZ ligand of neuronal nitric oxide synthase protein	6	19.9974	20.2408	-0.243464	0.844715	Down	0.305901
IQGAP2	IQGAP2	Ras GTPase-activating-like protein IQGAP2	48	25.0698	24.4329	0.636968	1.55506	Up	0.306015
FAM74A7	FAM74A7	Protein FAM74A7	1	18.5682	18.8752	-0.307	0.808321	Down	0.306153
FMR1	FMR1	Fragile X messenger ribonucleoprotein 1	7	20.9807	20.8195	0.16113	1.11816	Up	0.306274
SLC1A5	SLC1A5	Neutral amino acid transporter B(0)	8	21.8056	21.2646	0.54102	1.455	Up	0.306592
USE1	USE1	Vesicle transport protein USE1	6	20.3593	20.5384	-0.179118	0.883243	Down	0.306814
LRCH1	LRCH1	Leucine-rich repeat and calponin homology domain-containing protein 1	7	20.3245	20.7794	-0.454898	0.729562	Down	0.306958
DBN1	DBN1	Drebrin	14	23.2655	23.5204	-0.254894	0.838049	Down	0.306998
AGXT2	AGXT2	Alanine--glyoxylate aminotransferase 2, mitochondrial	17	22.3378	20.433	1.9048	3.74458	Up	0.307164
IGFALS	IGFALS	Insulin-like growth factor-binding protein complex acid labile subunit	12	22.7228	23.3466	-0.623858	0.648933	Down	0.307392
IGHG1	IGHG1	Immunoglobulin heavy constant gamma 1	8	28.1559	28.833	-0.67705	0.625443	Down	0.307561
BCAS3	BCAS3	BCAS3 microtubule associated cell migration factor	7	18.5452	18.092	0.453212	1.36908	Up	0.307571
ERLIN1	ERLIN1	Erlin-1	7	23.2603	23.4838	-0.223434	0.856524	Down	0.307719
HMGN5	HMGN5	High mobility group nucleosome-binding domain-containing protein 5	5	18.8542	19.7113	-0.857112	0.552057	Down	0.308122
ZC3H15	ZC3H15	Zinc finger CCCH domain-containing protein 15	8	21.2349	21.0143	0.220612	1.16523	Up	0.308326
PPP1CB	PPP1CB	Serine/threonine-protein phosphatase PP1-beta catalytic subunit	5	23.5518	23.7167	-0.164866	0.892011	Down	0.308606
CNPY2	CNPY2	Protein canopy homolog 2	7	22	21.5256	0.474416	1.38936	Up	0.308653
EPB42	EPB42	Protein 4.2	14	21.1182	21.7191	-0.600866	0.659358	Down	0.3087
ADPRH	ADPRH	ADP-ribosylhydrolase ARH1	4	19.2366	19.6531	-0.4165	0.74924	Down	0.308755
KATNAL2	KATNAL2	Katanin p60 ATPase-containing subunit A-like 2	1	24.33	23.759	0.57097	1.48552	Up	0.308864
SKIC8	SKIC8	Superkiller complex protein 8	7	22.7	22.8098	-0.109886	0.926661	Down	0.308879
DHX36	DHX36	ATP-dependent DNA/RNA helicase DHX36	10	20.1707	19.9396	0.231072	1.17371	Up	0.308995
GPM6A	GPM6A	Neuronal membrane glycoprotein M6-a	2	20.9087	21.4874	-0.578734	0.669551	Down	0.309041
DPAGT1	DPAGT1	UDP-N-acetylglucosamine--dolichyl-phosphate N-acetylglucosaminephosphotransferase	2	19.6486	19.9364	-0.287762	0.819172	Down	0.309127
RO60	RO60	RNA-binding protein RO60	14	23.1053	23.2451	-0.139792	0.90765	Down	0.309215
RASIP1	RASIP1	Ras-interacting protein 1	15	21.9667	22.2913	-0.324618	0.79851	Down	0.309349
LRCH4	LRCH4	Leucine-rich repeat and calponin homology domain-containing protein 4	6	19.8543	20.3427	-0.488374	0.712828	Down	0.309488
TES	TES	Testin	13	23.6071	23.8985	-0.291416	0.8171	Down	0.309525
CEP72	CEP72	Centrosomal protein of 72 kDa	1	23.3345	23.6173	-0.282818	0.821984	Down	0.309643
SLC4A2	SLC4A2	Anion exchange protein 2	4	18.0834	18.7315	-0.648146	0.6381	Down	0.309795
MTR	MTR	Methionine synthase	22	22.0298	21.6609	0.368828	1.2913	Up	0.309997
EIF6	EIF6	Eukaryotic translation initiation factor 6	8	23.5838	23.3187	0.26511	1.20173	Up	0.310144
IPO9	IPO9	Importin-9	11	22.0474	21.9471	0.100264	1.07197	Up	0.310242
ATP6V1B1	ATP6V1B1	V-type proton ATPase subunit B, kidney isoform	13	25.3021	24.6	0.702064	1.62683	Up	0.31031
ACLY	ACLY	ATP-citrate synthase	35	25.7141	25.4583	0.255756	1.19396	Up	0.31034
RRBP1	RRBP1	Ribosome-binding protein 1	39	25.092	24.9956	0.096382	1.06909	Up	0.310473
DDX39A	DDX39A	ATP-dependent RNA helicase DDX39A	5	25.2152	25.4878	-0.272568	0.827845	Down	0.310493
HEG1	HEG1	Protein HEG homolog 1	2	17.5962	17.2203	0.375956	1.2977	Up	0.310648
H1-4	H1-4	Histone H1.4	1	28.4469	28.619	-0.172098	0.887551	Down	0.310742
SLC5A6	SLC5A6	Sodium-dependent multivitamin transporter	2	18.357	18.0454	0.311618	1.2411	Up	0.311346
PDLIM3	PDLIM3	PDZ and LIM domain protein 3	5	21.0491	21.4194	-0.370392	0.773572	Down	0.311459
ATP6V1G1	ATP6V1G1	V-type proton ATPase subunit G 1	3	23.5581	22.8076	0.750448	1.68232	Up	0.311482
CPNE1	CPNE1	Copine-1	9	23.88	24.1515	-0.271448	0.828488	Down	0.311502
VCL	VCL	Vinculin	47	27.7117	27.8526	-0.140956	0.906918	Down	0.311669
TRNT1	TRNT1	CCA tRNA nucleotidyltransferase 1, mitochondrial	12	21.3022	21.5176	-0.215354	0.861335	Down	0.311707
SORD	SORD	Sorbitol dehydrogenase	15	25.3158	24.311	1.00488	2.00677	Up	0.311853
C1QBP	C1QBP	Complement component 1 Q subcomponent-binding protein, mitochondrial	5	23.7174	23.2538	0.463586	1.37897	Up	0.312864
DIAPH1	DIAPH1	Protein diaphanous homolog 1	29	23.6674	23.3936	0.273814	1.209	Up	0.313029
IDH1	IDH1	Isocitrate dehydrogenase [NADP] cytoplasmic	18	26.8738	26.38	0.493776	1.40813	Up	0.313168
MISP3	MISP3	Uncharacterized protein MISP3	4	17.733	18.635	-0.901922	0.535173	Down	0.313277
HACD2	HACD2	Very-long-chain (3R)-3-hydroxyacyl-CoA dehydratase 2	2	20.6733	20.9131	-0.239832	0.846844	Down	0.313367
CLCNKB	CLCNKB	Chloride channel protein ClC-Kb	6	17.844	18.6614	-0.817384	0.56747	Down	0.313517
PKN1	PKN1	Serine/threonine-protein kinase N1	10	21.3166	21.7516	-0.43505	0.739668	Down	0.313595
ANK2	ANK2	Ankyrin-2	56	25.5785	25.9057	-0.327246	0.797057	Down	0.314162
ANTXR2	ANTXR2	Anthrax toxin receptor 2	6	19.6111	20.4369	-0.825724	0.564199	Down	0.314242
SUMO3	SUMO3	Small ubiquitin-related modifier 3	1	21.7786	22.2001	-0.42148	0.746658	Down	0.314371
PLLP	PLLP	Plasmolipin	3	18.211	17.9572	0.253744	1.1923	Up	0.314469
KIAA0040	KIAA0040	Uncharacterized protein KIAA0040	3	15.85	16.93	-1.07995	0.473045	Down	0.314688
RPL6	RPL6	Large ribosomal subunit protein eL6	10	24.7601	25.1263	-0.366152	0.775849	Down	0.31473
KHDRBS1	KHDRBS1	KH domain-containing, RNA-binding, signal transduction-associated protein 1	8	23.1665	23.485	-0.318472	0.801919	Down	0.314815
DNAJC5	DNAJC5	DnaJ homolog subfamily C member 5	4	20.1879	19.8864	0.301496	1.23242	Up	0.315501
USP9X	USP9X	Probable ubiquitin carboxyl-terminal hydrolase FAF-X	25	23.5315	23.376	0.155452	1.11377	Up	0.31555
BRK1	BRK1	Protein BRICK1	5	22.3979	22.1276	0.270238	1.20601	Up	0.315645
FLOT2	FLOT2	Flotillin-2	18	23.4546	23.7094	-0.254816	0.838094	Down	0.315646
KIF2A	KIF2A	Kinesin-like protein KIF2A	8	20.7965	21.3027	-0.506186	0.704081	Down	0.315672
TMX3	TMX3	Protein disulfide-isomerase TMX3	9	22.1626	22.7727	-0.61005	0.655174	Down	0.31572
ITGB6	ITGB6	Integrin beta-6	3	23.7235	23.5807	0.142876	1.1041	Up	0.315978
TIMP2	TIMP2	Metalloproteinase inhibitor 2	5	20.4523	19.8905	0.561798	1.47611	Up	0.31601
SH3YL1	SH3YL1	SH3 domain-containing YSC84-like protein 1	5	19.9856	20.8064	-0.820852	0.566108	Down	0.316346
COL6A3	COL6A3	Collagen alpha-3(VI) chain	90	27.291	26.8716	0.419394	1.33737	Up	0.316487
PPP4R2	PPP4R2	Serine/threonine-protein phosphatase 4 regulatory subunit 2	5	19.4958	19.3591	0.13664	1.09934	Up	0.316514
RHOB	RHOB	Rho-related GTP-binding protein RhoB	5	21.4443	21.2397	0.204534	1.15231	Up	0.316662
SSH3	SSH3	Protein phosphatase Slingshot homolog 3	13	22.0274	22.4026	-0.37519	0.771004	Down	0.316723
CMAS	CMAS	N-acylneuraminate cytidylyltransferase	15	23.7775	24.0177	-0.240292	0.846574	Down	0.316862
NDUFA6	NDUFA6	NADH dehydrogenase [ubiquinone] 1 alpha subcomplex subunit 6	8	23.1559	23.6854	-0.529542	0.692775	Down	0.317045
EML4	EML4	Echinoderm microtubule-associated protein-like 4	12	23.6238	23.3141	0.309664	1.23942	Up	0.317289
STX11	STX11	Syntaxin-11	2	16.8316	16.2741	0.55744	1.47166	Up	0.317332
ITSN1	ITSN1	Intersectin-1	12	21.5424	21.661	-0.118528	0.921127	Down	0.317392
DNAJC17	DNAJC17	DnaJ homolog subfamily C member 17	4	18.407	19.1792	-0.772192	0.585527	Down	0.317544
FAM210A	FAM210A	Protein FAM210A	3	20.8501	20.1908	0.659292	1.57931	Up	0.317556
SPINT1	SPINT1	Kunitz-type protease inhibitor 1	11	21.7866	22.1367	-0.350046	0.784559	Down	0.31777
TMEM150C	TMEM150C	Transmembrane protein 150C	1	20.6001	20.0244	0.575686	1.49039	Up	0.31778
ASL	ASL	Argininosuccinate lyase	15	24.4487	23.8066	0.642078	1.56058	Up	0.317903
RPS18	RPS18	Small ribosomal subunit protein uS13	10	25.0458	25.2326	-0.186846	0.878524	Down	0.318185
IFI35	IFI35	Interferon-induced 35 kDa protein	4	20.2623	19.2019	1.0604	2.08552	Up	0.318371
ARL8B	ARL8B	ADP-ribosylation factor-like protein 8B	4	24.2201	24.2994	-0.079284	0.946527	Down	0.318401
LEO1	LEO1	RNA polymerase-associated protein LEO1	4	18.7752	18.5444	0.23082	1.1735	Up	0.318561
TBC1D1	TBC1D1	TBC1 domain family member 1	13	18.9465	19.291	-0.34449	0.787586	Down	0.318592
AKR1C3	AKR1C3	Aldo-keto reductase family 1 member C3	6	24.0648	23.6459	0.418876	1.33689	Up	0.318618
ANO6	ANO6	Anoctamin-6	18	24.0353	23.8705	0.164758	1.12098	Up	0.319058
GPHN	GPHN	Gephyrin	18	23.8932	23.1758	0.717356	1.64417	Up	0.319106
STAG1	STAG1	Cohesin subunit SA-1	15	21.4168	21.7696	-0.352764	0.783082	Down	0.319171
MANF	MANF	Mesencephalic astrocyte-derived neurotrophic factor	7	22.764	22.5225	0.241486	1.18221	Up	0.319324
RNF17	RNF17	RING finger protein 17	2	22.5843	23.1662	-0.58191	0.668079	Down	0.319327
NOP2	NOP2	Probable 28S rRNA (cytosine(4447)-C(5))-methyltransferase	12	20.6345	20.9872	-0.352686	0.783125	Down	0.319338
ARF3	ARF3	ADP-ribosylation factor 3	4	24.6623	24.4989	0.163412	1.11993	Up	0.319342
RENBP	RENBP	N-acylglucosamine 2-epimerase	11	22.6967	21.6649	1.03176	2.04452	Up	0.319935
TRA2A	TRA2A	Transformer-2 protein homolog alpha	6	21.2266	21.4749	-0.248236	0.841925	Down	0.320162
LMO7	LMO7	LIM domain only protein 7	45	23.9125	24.1866	-0.274018	0.827013	Down	0.320323
CARHSP1	CARHSP1	Calcium-regulated heat-stable protein 1	3	21.9002	22.3625	-0.462312	0.725822	Down	0.320427
CD38	CD38	ADP-ribosyl cyclase/cyclic ADP-ribose hydrolase 1	10	20.3688	21.0174	-0.648656	0.637874	Down	0.320444
CHMP4A	CHMP4A	Charged multivesicular body protein 4a	3	18.7939	18.6183	0.175598	1.12943	Up	0.320521
MBOAT7	MBOAT7	Lysophospholipid acyltransferase 7	4	21.8421	22.1334	-0.291242	0.817198	Down	0.320538
USP9Y	USP9Y	Probable ubiquitin carboxyl-terminal hydrolase FAF-Y	3	23.6625	23.4657	0.196796	1.14615	Up	0.320969
PRPS2	PRPS2	Ribose-phosphate pyrophosphokinase 2	3	21.9891	22.4274	-0.438268	0.73802	Down	0.321406
VPS28	VPS28	Vacuolar protein sorting-associated protein 28 homolog	7	21.7486	22.0506	-0.301966	0.811146	Down	0.321444
COQ5	COQ5	2-methoxy-6-polyprenyl-1,4-benzoquinol methylase, mitochondrial	10	22.4634	22.9856	-0.52224	0.69629	Down	0.321907
ARMC1	ARMC1	Armadillo repeat-containing protein 1	3	20.5975	20.9599	-0.362348	0.777898	Down	0.322082
PFDN1	PFDN1	Prefoldin subunit 1	2	19.5697	18.9426	0.627102	1.54446	Up	0.322162
NAT8	NAT8	N-acetyltransferase 8	7	23.8671	22.1882	1.67896	3.20197	Up	0.322282
RETREG3	RETREG3	Reticulophagy regulator 3	4	19.0869	19.3679	-0.280992	0.823025	Down	0.322356
F11R	F11R	Junctional adhesion molecule A	10	23.1626	23.3156	-0.153034	0.899357	Down	0.322392
VAC14	VAC14	Protein VAC14 homolog	15	22.9977	22.7932	0.204534	1.15231	Up	0.32247
THUMPD1	THUMPD1	THUMP domain-containing protein 1	12	22.959	23.0968	-0.13777	0.908923	Down	0.322532
[truncated: 3,819 more rows]

## Sheet: Table S2
Table S2 List of the anoikis-related genes used for Gene Set Enrichment Analysis
Genes
ACVRL1
ALX1
AMIGO1
AMIGO2
AMIGO3
ANXA9
APOA4
ATP2C1
B4GALNT2
BMP1
CADM1
CADM3
CALCA
CD164
CD209
CD34
CD47
CD84
CD93
CDH13
CDH5
CDK5R1
CDKN2A
CDSN
CELSR1
CERCAM
CLDN1
CLDN10
CLDN11
CLDN12
CLDN14
CLDN15
CLDN16
CLDN17
CLDN18
CLDN19
CLDN2
CLDN20
CLDN22
CLDN23
CLDN3
CLDN4
CLDN5
CLDN6
CLDN7
CLDN8
CLDN9
CNTN4
COL11A1
COL13A1
CRNN
CTNNA3
CX3CL1
CYFIP2
DLG1
EGFR
EMCN
GTPBP4
ITGB1
ITGB2
LGALS7
LMO4
MGP
MPZL2
NCAM2
NF2
NINJ2
NLGN1
NPTN
PKD1
PKHD1
PTEN
PVRL1
PVRL2
PVRL3
RASA1
REG3A
ROBO1
ROBO2
SIRPG
SYK
THY1
TRO
VANGL2
ACTN1
ACTN2
ACTN3
BCAR1
C9orf58
EVL
LAYN
LIMA1
PTPRC
SNIP
SORBS3
TRIP6
VCL
ADD1
AIFM3
ANKH
ANXA1
APP
ATF3
AVPR1A
BAX
BCAP31
BCL10
BCL2L1
BCL2L10
BCL2L11
BCL2L2
BGN
BID
BIK
BIRC3
BMF
BMP2
BNIP3L
BRCA1
BTG2
BTG3
CASP1
CASP2
CASP3
CASP4
CASP6
CASP7
CASP8
CASP9
CAV1
CCNA1
CCND1
CCND2
CD14
CD2
CD38
CD44
CD69
CDC25B
CDK2
CDKN1A
CDKN1B
CFLAR
CLU
CREBBP
CTH
CTNNB1
CYLD
DAP
DAP3
DCN
DDIT3
DFFA
DIABLO
DNAJA1
DNAJC3
DNM1L
DPYD
EBP
EGR3
EMP1
ENO2
ERBB2
ERBB3
EREG
ETF1
F2
F2R
FAS
FASLG
FDXR
FEZ1
GADD45A
GADD45B
GCH1
GNA15
GPX1
GPX3
GPX4
GSN
GSR
GSTM1
GUCY2D
H1F0
HGF
HMGB2
HMOX1
HSPB1
IER3
IFITM3
IFNB1
IFNGR1
IGF2R
IGFBP6
IL18
IL1A
IL1B
IL6
IRF1
ISG20
JUN
KRT18
LEF1
LGALS3
LMNA
LPPR4
LUM
MADD
MCL1
MGMT
MMP2
NEDD9
NEFH
PAK1
PDCD4
PDGFRB
PEA15
PLAT
PLCB2
PMAIP1
PPP2R5B
PPP3R1
PPT1
PRF1
PSEN1
PSEN2
PTK2
RARA
RELA
RETSAT
RHOB
RHOT2
RNASEL
ROCK1
SAT1
SATB1
SC5DL
SLC20A1
SMAD7
SOD1
SOD2
SPTAN1
SQSTM1
TAP1
TGFB2
TGFBR3
TIMP1
TIMP2
TIMP3
TNF
TNFRSF12A
TNFSF10
TOP2A
TSPO
TXNIP
VDAC2
WEE1
XIAP

## Sheet: Table S3
Table S3 Proteins identified by MS from hRIFs membrane lysates bound to HAP crystals
Protein FDR Confidence: Combined	Accession	Sum PEP Score	Coverage [%]	# Peptides	# PSMs	# Unique Peptides	# AAs	MW [kDa]	calc. pI	Score Sequest HT: Sequest HT	Gene Symbol	Abundances
High	P16070	39.6	12	9	32	9	742	81.5	5.33	24.57	CD44	4.57592e+09
High	P04264	99.627	39	33	74	29	644	66	8.12	76.29	KRT1	4.31479e+09
High	P60709	68.336	55	15	39	6	375	41.7	5.48	40.69	ACTB	2.4547e+09
High	P13645	69.949	44	24	37	22	584	58.8	5.21	34.14	KRT10	1924973081
High	P35908	83.08	44	31	51	21	639	65.4	8	57.82	KRT2	1.7329e+09
High	P35527	44.343	27	15	25	15	623	62	5.24	30.09	KRT9	8.24422e+08
High	P04216	23.927	25	4	14	4	161	17.9	8.73	25.12	THY1	7.42027e+08
High	P21796	31.595	51	11	18	10	283	30.8	8.54	20.29	VDAC1	465761289
High	P02768	20.357	17	10	12	10	609	69.3	6.28	3.27	ALB	3.61671e+08
High	P11279	10.349	12	5	8	5	417	44.9	8.75	8.24	LAMP1	3.39661e+08
High	P08670	49.384	48	19	34	18	466	53.6	5.12	24.76	VIM	329153425
High	P68104	22.683	19	6	14	6	462	50.1	9.01	21.42	EEF1A1	281752814
High	P05556	34.815	21	14	17	14	798	88.4	5.39	7.9	ITGB1	2.50817e+08
High	P13987	11.075	19	3	5	3	128	14.2	6.48	2.11	CD59	234626401
High	P15144	38.135	19	17	21	17	967	109.5	5.48	13.48	ANPEP	2.16034e+08
High	P04406	23.688	32	7	9	6	335	36	8.46	10.7	GAPDH	1.77045e+08
High	P35613	27.208	22	7	9	7	385	42.2	5.66	9.42	BSG	1.65062e+08
High	P62805	11.875	42	5	8	5	103	11.4	11.36	11.41	H4C1; H4C11; H4C12; H4C13; H4C14; H4C15; H4C16; H4C2; H4C3; H4C4; H4C5; H4C6; H4C8; H4C9	160272544
High	P08962	6.814	5	2	6	2	238	25.6	7.81	1.76	CD63	1.56609e+08
High	P02533	26.615	29	12	16	5	472	51.5	5.16	11.2	KRT14	1.5326e+08
High	O00592	11.176	11	6	9	6	558	58.6	5.49	0	PODXL	1.50395e+08
High	Q9Y639	18.067	21	6	8	6	398	44.4	7.99	3.81	NPTN	149751721
High	P13473	7.788	7	3	7	3	410	44.9	5.63	8.96	LAMP2	148458862
High	O14556	3.921	4	2	3	1	408	44.5	8.19	4.58	GAPDHS	148170512
High	P68363	28.954	26	9	17	9	451	50.1	5.06	12.85	TUBA1B	144581142
High	P51571	15.402	25	3	6	3	173	19	6.15	11.75	SSR4	127772516
High	Q13740	21.818	13	10	11	10	583	65.1	6.25	3.86	ALCAM	1.14669e+08
High	P04439	19.303	21	6	8	4	365	40.8	6	4.49	HLA-A	112944890
High	P68133	46.798	33	11	28	2	377	42	5.39	21.27	ACTA1	1.0966e+08
High	P62987	8.232	17	3	7	3	128	14.7	9.83	6.26	UBA52	107814610
High	P08195	22.354	18	9	12	9	630	68	5.01	12.29	SLC3A2	1.07323e+08
High	P29966	7.148	13	4	4	4	332	31.5	4.45	2.64	MARCKS	1.05423e+08
High	P05141	15.249	23	6	12	2	298	32.8	9.69	5.53	SLC25A5	1.04855e+08
High	P00403	3.264	7	2	3	2	227	25.5	4.82	1.95	MT-CO2	102459824
High	Q08722	4.947	9	3	3	3	323	35.2	7.21	5.68	CD47	98531060
High	P25705	18.265	16	6	8	6	553	59.7	9.13	5.82	ATP5F1A	9.82775e+07
High	P51148	16.257	36	6	9	4	216	23.5	8.41	9.95	RAB5C	9.76069e+07
High	Q6UVK1	51.965	12	20	26	20	2322	250.4	5.47	11.8	CSPG4	9.62039e+07
High	P15151	13.536	13	4	6	4	417	45.3	6.52	7.94	PVR	96031556
High	P55290	18.217	12	7	8	7	713	78.2	4.98	6.64	CDH13	94874569
High	P62879	10.918	17	5	5	1	340	37.3	6	1.71	GNB2	9.44611e+07
High	P45880	12.386	21	5	6	5	294	31.5	7.56	9.34	VDAC2	9.434e+07
High	P35232	25.229	52	9	13	9	272	29.8	5.76	4.75	PHB1	93831712
High	P48047	11.458	31	5	5	5	213	23.3	9.96	6.1	ATP5PO	8.65696e+07
High	P81605	4.41	20	2	3	2	110	11.3	6.54	5.61	DCD	84175932
High	P68371	21.725	23	8	10	1	445	49.8	4.89	5.72	TUBB4B	8.35253e+07
High	Q5ZPR3	12.521	10	4	4	4	534	57.2	4.91	2.98	CD276	81745011
High	Q16778	2.156	7	1	3	1	126	13.9	10.32	0	H2BC21	8.04067e+07
High	P06576	21.022	24	9	12	9	529	56.5	5.4	6.77	ATP5F1B	8.01936e+07
High	P54709	9.569	17	4	6	4	279	31.5	8.35	1.64	ATP1B3	77216529
High	Q5KU26	12.744	9	6	6	6	742	81.5	5.69	6.63	COLEC12	74579531
High	P30050	4.661	15	2	3	2	165	17.8	9.42	2.39	RPL12	73745082
High	P08648	7.102	6	5	6	5	1049	114.5	5.77	0	ITGA5	70308322
High	P62820	11.435	35	5	5	2	205	22.7	6.21	1.95	RAB1A	7.02121e+07
High	P21589	15.055	20	8	11	8	574	63.3	7.03	6.38	NT5E	7.01814e+07
High	P48668	38.405	27	18	26	7	564	60	8	25.24	KRT6C	6.98494e+07
High	P13647	30.346	21	15	22	5	590	62.3	7.74	21.46	KRT5	6.93306e+07
High	P05362	12.056	15	7	7	7	532	57.8	7.99	3.53	ICAM1	68400454
High	P08473	17.455	10	5	7	5	750	85.5	5.73	2.08	MME	6.52102e+07
High	P04843	20.665	20	9	12	9	607	68.5	6.38	0	RPN1	5.85312e+07
High	P01889	15.348	19	5	6	3	362	40.4	5.85	8.71	HLA-B	5.83639e+07
High	O75396	6.888	25	4	4	4	215	24.7	8.51	3.64	SEC22B	58104307
High	P35579	21.015	5	7	10	7	1960	226.4	5.6	4.32	MYH9	5.50803e+07
High	P51149	15.596	36	6	6	6	207	23.5	6.7	3.8	RAB7A	53110158
High	Q15907	11.627	30	6	7	6	218	24.5	5.94	3.79	RAB11B	52902278
High	Q07065	4.711	3	1	1	1	602	66	5.92	3.67	CKAP4	52780288
High	Q14108	10.193	13	6	7	6	478	54.3	5.14	2.72	SCARB2	5.20746e+07
High	Q4V9L6	8.1	14	3	4	3	283	29.2	4.58	2.15	TMEM119	5.10024e+07
High	Q6EMK4	16.254	15	7	9	7	673	71.7	7.39	3.79	VASN	5.03498e+07
High	Q92542	10.616	7	5	6	5	709	78.4	5.99	4.16	NCSTN	5.01861e+07
High	Q16777	3.333	20	2	4	2	129	14	10.9	3.7	H2AC20	4.88429e+07
High	P08174	5.673	8	3	3	3	381	41.4	7.59	0	CD55	4.71289e+07
High	Q10589	7.637	14	2	2	2	180	19.8	5.6	5.81	BST2	46918544
High	P43121	10.657	10	5	7	5	646	71.6	5.76	4.52	MCAM	4.48947e+07
High	P40926	3.013	7	2	2	2	338	35.5	8.68	0	MDH2	4.42536e+07
High	Q13641	13.608	14	5	7	5	420	46	6.83	1.79	TPBG	4.37342e+07
High	P11142	23.119	17	8	11	7	646	70.9	5.52	5.77	HSPA8	4.19573e+07
High	P07355	13.406	25	6	6	6	339	38.6	7.75	1.96	ANXA2	4.17098e+07
High	P47985	13.865	25	6	7	6	274	29.6	8.32	3.77	UQCRFS1	4.13763e+07
High	Q9Y277	14.495	23	6	9	5	283	30.6	8.66	7.74	VDAC3	39615934
High	Q9NP72	1.61	5	1	2	1	206	23	5.24	0	RAB18	39332392
High	P09622	12.98	10	4	4	4	509	54.1	7.85	3	DLD	3.72915e+07
High	P22695	12.726	18	5	6	5	453	48.4	8.63	4.49	UQCRC2	3.70194e+07
High	Q99720	4.252	12	2	2	2	223	25.1	5.96	1.9	SIGMAR1	34970138
High	Q9UNN8	11.628	15	3	6	3	238	26.7	7.18	0	PROCR	3.49243e+07
Medium	P00966	0.945	2	1	1	1	412	46.5	8.02	0	ASS1	34730564
High	P39656	13.224	21	6	6	6	456	50.8	6.55	3.44	DDOST	3.42099e+07
High	Q9UJZ1	9.815	12	3	4	3	356	38.5	7.39	0	STOML2	3.25263e+07
High	Q9P0L0	9.535	23	5	6	5	249	27.9	8.62	0	VAPA	3.15224e+07
High	P17813	9.368	10	5	5	5	658	70.5	6.61	2.16	ENG	3.12545e+07
High	P23378	6.941	2	1	2	1	1020	112.7	7.11	2.26	GLDC	30905299
High	P27487	12.372	7	5	6	5	766	88.2	6.04	7.77	DPP4	30886130
High	Q5TFQ8	15.868	17	4	6	4	398	43.3	7.83	3.01	SIRPB1	2.99989e+07
High	P14618	17.054	12	5	6	5	531	57.9	7.84	2.7	PKM	2.86096e+07
High	Q16563	2.75	4	1	2	1	259	28.5	8.43	2.22	SYPL1	27649486
High	Q14118	13.452	9	6	6	6	895	97.4	8.56	4.21	DAG1	2.72328e+07
High	Q9H9B4	5.478	14	4	4	4	322	35.6	9.07	2	SFXN1	2.63042e+07
High	Q00325	6.896	10	3	3	3	362	40.1	9.38	1.99	SLC25A3	2.6181e+07
High	P06733	8.281	15	5	5	5	434	47.1	7.39	0	ENO1	2.60572e+07
Medium	Q15904	0.921	1	1	1	1	470	52	6.14	1.93	ATP6AP1	25053380
High	P84243	2.348	7	1	1	1	136	15.3	11.27	1.73	H3-3A; H3-3B	24869708
High	P62873	9.464	13	4	5	1	340	37.4	6	3.5	GNB1	24543836
High	P33947	6.27	15	2	3	2	212	24.4	8.72	2.04	KDELR2	2.40183e+07
High	P17931	9.339	15	3	5	3	250	26.1	8.56	0	LGALS3	2.28848e+07
High	Q10588	6.501	13	3	4	3	318	35.7	7.8	0	BST1	2.15708e+07
High	Q9H0U4	13.353	37	5	5	2	201	22.2	5.73	1.95	RAB1B	21370086
High	P36957	6.178	9	4	4	4	453	48.7	8.95	1.62	DLST	2.12635e+07
High	P62826	5.927	16	3	3	3	216	24.4	7.49	2.22	RAN	2.12356e+07
High	Q6NZI2	7.475	11	3	4	3	390	43.5	5.6	2.4	CAVIN1	2.11818e+07
High	P61224	4.253	11	2	3	2	184	20.8	5.78	2.01	RAP1B	20974424
High	Q15758	6.756	8	4	4	4	541	56.6	5.48	1.66	SLC1A5	2.02889e+07
High	Q99623	6.451	18	4	4	4	299	33.3	9.83	2.05	PHB2	1.99109e+07
High	P12236	14.903	23	6	12	2	298	32.8	9.74	3.93	SLC25A6	19462525
Medium	P17174	1.115	2	1	1	1	413	46.2	7.01	1.97	GOT1	19143034
High	P61978	8.144	17	6	7	6	463	50.9	5.54	1.64	HNRNPK	1.90896e+07
High	P27701	3.427	9	2	2	2	267	29.6	5.24	1.98	CD82	1.88398e+07
High	P24821	7.564	1	2	3	2	2201	240.7	4.89	3.09	TNC	1.86597e+07
High	Q9BTV4	5.221	9	2	2	2	400	44.8	8.13	0	TMEM43	18441885
High	Q969S9	5.454	2	1	1	1	779	86.5	6.51	0	GFM2	18352060
High	P10301	3.522	8	2	2	2	218	23.5	6.93	1.71	RRAS	1.7994e+07
High	P07339	3.11	4	2	2	2	412	44.5	6.54	0	CTSD	17565838
High	P68871	4.464	16	2	2	2	147	16	7.28	2.12	HBB	17389645
High	Q03135	4.831	19	3	4	3	178	20.5	6.02	0	CAV1	1.73171e+07
High	Q9NX14	3.196	7	1	1	1	153	17.3	5.22	1.64	NDUFB11	17161372
High	P15529	5.741	5	3	3	3	392	43.7	6.74	0	CD46	1.7099e+07
High	O43169	6.044	14	2	2	2	150	16.7	4.97	1.87	CYB5B	1.59593e+07
High	P20340	7.555	23	4	4	3	208	23.6	5.54	1.88	RAB6A	1.58821e+07
High	Q9Y3B3	7.396	19	3	3	3	224	25.2	6.89	4.12	TMED7	15750620
High	P02751	14.323	2	4	5	4	2477	272.2	5.5	4.53	FN1	1.53446e+07
High	P53597	7.275	3	1	3	1	346	36.2	8.79	6.79	SUCLG1	15156930
High	Q5T750	1.538	3	1	1	1	250	26.2	7.97	1.88	KPLCE	14922181
High	P10071	1.534	1	1	1	1	1580	169.8	7.4	0	GLI3	14840172
High	P48509	2.511	8	2	2	2	253	28.3	7.47	0	CD151	1.46761e+07
High	Q7Z434	5.306	7	3	3	3	540	56.5	5.52	0	MAVS	1.45894e+07
High	P24390	7.595	15	2	3	2	212	24.5	8.62	2.43	KDELR1	14286482
High	P20339	12.68	24	4	5	2	215	23.6	8.15	3.9	RAB5A	1.40838e+07
High	P07864	2.208	4	1	1	1	332	36.3	7.46	0	LDHC	13660697
High	Q04941	1.634	9	1	1	1	152	16.7	7.24	0	PLP2	13660697
High	Q9BZM5	3.929	9	2	2	2	246	27.4	7.3	0	ULBP2	1.35355e+07
Medium	Q12907	1.126	3	1	1	1	356	40.2	6.95	0	LMAN2	13332062
High	P02545	7.632	9	5	5	5	664	74.1	7.02	0	LMNA	1.29624e+07
High	P42892	3.824	3	2	2	2	770	87.1	5.88	0	ECE1	1.28283e+07
High	Q13444	6.069	6	4	4	4	863	92.9	6.73	2.1	ADAM15	1.25176e+07
High	Q03405	8.499	14	3	3	3	335	37	6.65	2.01	PLAUR	1.23706e+07
Medium	P61009	0.945	5	1	1	1	180	20.3	8.62	0	SPCS3	12271935
High	Q15582	4.042	5	2	2	2	683	74.6	7.71	0	TGFBI	12164199
High	Q15366	3.637	7	2	3	1	365	38.6	6.79	0	PCBP2	12088786
High	P08779	23.459	24	10	13	3	473	51.2	5.05	9.25	KRT16	1.19311e+07
High	P06756	4.035	3	3	3	3	1048	116	5.68	1.77	ITGAV	1.16366e+07
High	P17301	6.852	4	4	4	4	1181	129.2	5.25	0	ITGA2	10973210
High	Q8NFQ8	3.676	6	2	2	2	470	51.2	4.96	0	TOR1AIP2	10839131
High	P07437	21.94	23	8	10	1	444	49.6	4.89	5.7	TUBB	10598950
High	Q9NV96	3.795	7	2	2	2	361	40.7	8.59	0	TMEM30A	10516849
Medium	O15162	1.056	2	1	1	1	318	35	4.94	0	PLSCR1	10333834
Medium	P60468	1.181	10	1	1	1	96	10	11.56	0	SEC61B	10307948
High	Q5D862	1.359	0	1	1	1	2391	247.9	8.31	0	FLG2	10276624
High	O75477	4.411	6	2	2	2	348	39.1	7.87	2.21	ERLIN1	1.0256e+07
High	P10809	4.719	4	1	1	1	573	61	5.87	0	HSPD1	10232001
High	Q13308	8.525	5	4	4	4	1070	118.3	7.09	2.29	PTK7	1.0151e+07
High	P21926	3.327	4	1	2	1	228	25.4	7.15	2.14	CD9	10120965
High	P06744	1.293	1	1	1	1	558	63.1	8.32	0	GPI	10093669
High	P31930	5.189	5	2	2	2	480	52.6	6.37	3.93	UQCRC1	9.86907e+06
High	Q9HCU0	2.012	2	1	1	1	757	80.8	5.35	2.32	CD248	9819007
High	Q86YZ3	5.645	2	2	2	2	2850	282.2	10.04	2.36	HRNR	9.7489e+06
High	P47755	3.961	10	2	2	1	286	32.9	5.85	0	CAPZA2	9.66803e+06
High	Q9H3K2	1.849	6	2	2	2	345	37.2	9.94	0	GHITM	9.62552e+06
High	Q9BVK6	1.822	4	1	1	1	235	27.3	8.02	1.7	TMED9	9575778
High	P22626	4.82	8	2	3	2	353	37.4	8.95	1.89	HNRNPA2B1	9574763
High	Q02413	7.922	5	3	3	3	1049	113.7	5.03	0	DSG1	9.57425e+06
High	P10515	2.034	2	2	2	2	647	69	7.84	0	DLAT	9.5573e+06
High	P23396	3.941	9	2	2	2	243	26.7	9.66	2.06	RPS3	9.24557e+06
Medium	P13726	1.168	3	1	1	1	295	33	7.03	0	F3	8744748
High	Q14697	8.638	7	4	4	4	944	106.8	6.14	2.36	GANAB	8.66051e+06
High	Q8ND94	4.339	9	1	1	1	238	25.2	6.51	0	LRRN4CL	8515657
High	P56199	2.329	2	2	2	2	1179	130.8	6.29	1.77	ITGA1	8.51168e+06
High	P26006	1.876	1	1	1	1	1051	116.5	6.77	0	ITGA3	8470202
High	Q9BVC6	3.383	5	1	2	1	243	26.2	10.48	0	TMEM109	8469541
High	O96008	6.166	7	2	2	2	361	37.9	7.25	2.12	TOMM40	8.32389e+06
High	O00461	5.818	7	3	3	3	696	81.8	4.77	0	GOLIM4	8.28575e+06
High	Q9Y6X5	4.048	7	3	4	3	453	51.6	6.15	0	ENPP4	8.16825e+06
High	Q6P4E1	8.019	7	2	2	2	436	49.5	5.29	2.78	GOLM2	8.12727e+06
Medium	Q92692	1.212	1	1	1	1	538	57.7	4.82	1.71	NECTIN2	8096829
High	P80723	4.606	21	3	3	3	227	22.7	4.63	2.14	BASP1	7.96208e+06
High	Q16891	3.152	3	1	1	1	758	83.6	6.48	0	IMMT	7956605
High	Q9H3Z4	3.884	16	2	2	2	198	22.1	5.07	0	DNAJC5	7.91879e+06
Medium	P43307	1.251	4	1	1	1	286	32.2	4.49	0	SSR1	7870429
High	Q14956	1.532	2	1	1	1	572	63.9	6.64	0	GPNMB	7.85077e+06
High	O95297	2.625	4	1	1	1	269	29.1	8.72	1.9	MPZL1	7.71783e+06
High	P61020	7.997	15	3	5	1	215	23.7	8.13	3.9	RAB5B	7.70491e+06
High	Q12884	5.368	7	3	3	3	760	87.7	6.65	0	FAP	7.60701e+06
Medium	Q567U6	1.261	2	1	1	1	631	73.2	8.15	0	CCDC93	7298075
High	Q9H0X4	3.804	5	2	2	2	552	59.6	6.28	0	FAM234A	7227767
High	O75367	4.014	7	2	3	2	369	39.2	9.83	1.63	MACROH2A1	7.20181e+06
High	P61106	2.715	9	2	2	1	215	23.9	6.21	0	RAB14	7.10744e+06
High	P04075	3.796	8	2	2	2	364	39.4	8.09	1.76	ALDOA	6.95606e+06
High	Q86UP2	4.457	2	1	1	1	1357	156.2	5.64	3.27	KTN1	6.93282e+06
High	P12109	4.047	2	1	1	1	1028	108.5	5.43	0	COL6A1	6886451
High	P12111	5.587	2	3	3	3	3177	343.5	6.68	0	COL6A3	6.87924e+06
High	P28072	1.726	5	1	1	1	239	25.3	4.92	2.03	PSMB6	6.77082e+06
High	P04844	7.248	6	2	3	2	631	69.2	5.69	0	RPN2	6.61661e+06
High	Q96P63	1.582	2	1	1	1	405	46.2	5.53	0	SERPINB12	6615429
High	Q8WUD1	5.441	13	2	3	2	216	24.2	7.83	0	RAB2B	6.59443e+06
High	Q9NQC3	1.712	1	1	1	1	1192	129.9	4.5	0	RTN4	6587881
High	P19256	2.031	4	1	2	1	250	28.1	6.76	3.23	CD58	6554799
High	P00387	3.213	11	2	2	2	301	34.2	7.59	1.81	CYB5R3	6.4527e+06
High	O14817	2.002	3	1	1	1	238	26.1	6.47	0	TSPAN4	6.3342e+06
High	P02788	1.493	1	1	1	1	710	78.1	8.12	0	LTF	6.30586e+06
High	P69905	2.161	18	2	2	2	142	15.2	8.68	0	HBA1; HBA2	6.22887e+06
High	P08754	4.458	8	2	2	2	354	40.5	5.69	1.61	GNAI3	6.13036e+06
High	P00742	1.483	2	1	1	1	488	54.7	5.94	0	F10	6.06182e+06
High	P27816	3.312	2	2	2	2	1152	120.9	5.43	0	MAP4	5.93685e+06
High	P09619	5.784	4	3	3	3	1106	123.9	4.98	0	PDGFRB	5.85867e+06
Medium	P63104	1.107	3	1	1	1	245	27.7	4.79	0	YWHAZ	5719639
Medium	Q29980	0.901	2	1	1	1	383	42.5	7.31	0	MICB	5.40723e+06
High	O43493	3.859	6	2	2	2	437	45.9	5.63	1.64	TGOLN2	5.39064e+06
High	P48594	3.281	5	2	2	2	390	44.8	6.21	0	SERPINB4	5.20505e+06
High	P08238	4.685	4	2	2	2	724	83.2	5.03	0	HSP90AB1	5110327
High	Q15365	2.343	7	2	2	1	356	37.5	7.09	0	PCBP1	5072995
High	P51572	6.922	12	3	3	3	246	28	8.44	0	BCAP31	5.04318e+06
High	P31943	1.408	2	1	1	1	449	49.2	6.3	1.94	HNRNPH1	5.02161e+06
High	Q9HAV0	8.233	14	4	4	1	340	37.5	6	1.71	GNB4	4979228
High	P49755	5.084	15	2	2	2	219	25	7.44	0	TMED10	4.92522e+06
Medium	P18621	1.236	9	1	1	1	184	21.4	10.17	0	RPL17	4.89267e+06
High	Q7Z3B1	1.666	4	1	1	1	354	38.7	6.21	0	NEGR1	4.68623e+06
High	P16615	1.632	2	1	1	1	1042	114.7	5.34	0	ATP2A2	4.64764e+06
High	P05109	2.776	24	2	2	2	93	10.8	7.03	0	S100A8	4.64724e+06
High	Q969G5	2.183	3	1	1	1	261	27.7	6.43	1.72	CAVIN3	4619524
High	P14209	2.327	5	1	1	1	185	18.8	4.75	2.42	CD99	4.59708e+06
High	Q8NFZ8	4.264	7	2	2	2	388	42.8	6.3	0	CADM4	4.5298e+06
High	Q6NUK1	4.669	6	2	2	2	477	53.3	6.33	0	SLC25A24	4.46037e+06
High	Q9HDC9	2.426	7	2	2	2	416	46.5	6.16	0	APMAP	4.26699e+06
High	P50454	2.59	8	2	2	2	418	46.4	8.69	0	SERPINH1	4.20252e+06
High	O75475	3.446	3	1	1	1	530	60.1	9.13	0	PSIP1	4175738
Medium	Q96AB6	0.955	5	1	1	1	310	34.7	6.27	0	NTAN1	4.16554e+06
Medium	O15519	1.064	1	1	1	1	480	55.3	8	0	CFLAR	4010786
High	P27824	3.261	3	1	1	1	592	67.5	4.6	0	CANX	3.92224e+06
High	Q9BQ51	1.818	4	1	1	1	273	30.9	8.03	0	PDCD1LG2	3.91757e+06
High	P01116	1.928	6	1	1	1	189	21.6	6.77	0	KRAS	3.8581e+06
High	Q6PGP7	1.297	1	1	1	1	1564	175.4	7.53	0	SKIC3	3.79397e+06
High	Q08211	7.998	3	2	2	2	1270	140.9	6.84	0	DHX9	3.76811e+06
High	O96000	2.969	8	1	1	1	172	20.8	8.48	0	NDUFB10	3662238
Medium	P51159	1.008	4	1	1	1	221	24.9	5.22	0	RAB27A	3.61261e+06
High	P20645	1.32	5	1	1	1	277	31	5.83	0	M6PR	3478361
High	Q8NBX0	1.951	3	1	1	1	429	47.1	9.14	0	SCCPDH	3.46467e+06
High	Q92945	1.735	2	1	1	1	711	73.1	7.3	0	KHSRP	3.40939e+06
High	P49006	2.986	14	2	2	2	195	19.5	4.67	0	MARCKSL1	3.35577e+06
High	O76031	2.16	2	1	1	1	633	69.2	7.58	1.85	CLPX	3.27761e+06
High	P52907	4.974	10	2	2	1	286	32.9	5.69	0	CAPZA1	3.24908e+06
High	P11021	4.198	4	2	3	1	654	72.3	5.16	1.66	HSPA5	3.22232e+06
High	Q14435	1.798	5	1	1	1	633	72.6	7.99	0	GALNT3	3210424
Medium	Q96HY6	0.974	4	1	1	1	314	35.6	5.12	0	DDRGK1	3152735
High	P06748	4.712	10	1	1	1	294	32.6	4.78	0	NPM1	3.12835e+06
High	Q53EP0	2.094	1	1	1	1	1204	132.8	5.95	0	FNDC3B	3.11401e+06
Medium	O15118	1.001	1	1	1	1	1278	142.1	5.36	0	NPC1	3.08653e+06
Medium	Q53FZ2	1.204	1	1	1	1	586	66.1	9.04	0	ACSM3	3.02609e+06
High	P25311	1.48	3	1	1	1	298	34.2	6.05	0	AZGP1	3.01083e+06
High	P12110	1.387	2	1	1	1	1019	108.5	6.21	0	COL6A2	2.99142e+06
High	Q96S97	2.41	3	1	1	1	322	35.3	8.15	0	MYADM	2.98227e+06
High	P31431	2.072	7	1	1	1	198	21.6	4.5	0	SDC4	2.96743e+06
High	Q10471	3.091	3	1	1	1	571	64.7	8.35	0	GALNT2	2.95185e+06
High	P60953	1.965	7	1	1	1	191	21.2	6.55	0	CDC42	2.95153e+06
High	P61026	3.215	11	2	2	1	200	22.5	8.38	0	RAB10	2.94158e+06
Medium	P16402	1.04	5	1	1	1	221	22.3	11.02	0	H1-3	2.81847e+06
High	Q9BWM7	3.558	8	2	3	2	321	35.5	9.1	0	SFXN3	2.81188e+06
High	Q92478	1.388	8	1	1	1	149	17.3	8.75	0	CLEC2B	2804404
Medium	Q14699	1.222	2	1	1	1	578	63.1	5.67	0	RFTN1	2798664
Medium	Q15005	1.113	3	1	1	1	226	25	8.47	0	SPCS2	2.72705e+06
High	P60763	1.988	5	1	1	1	192	21.4	8.15	1.67	RAC3	2666039
High	P61626	2.844	8	1	1	1	148	16.5	9.16	1.82	LYZ	2.58577e+06
Medium	P01008	0.964	2	1	1	1	464	52.6	6.71	0	SERPINC1	2.57449e+06
High	Q9H5V8	1.358	1	1	1	1	836	92.9	7.96	0	CDCP1	2.5704e+06
High	P60866	1.75	9	1	1	1	119	13.4	9.94	0	RPS20	2520269
High	P62917	1.44	8	1	1	1	257	28	11.03	0	RPL8	2520030
High	Q9UBR2	1.487	3	1	1	1	303	33.8	7.11	1.75	CTSZ	2.49019e+06
High	Q6DD88	1.936	3	1	1	1	541	60.5	5.66	0	ATL3	2.48358e+06
High	P27105	1.472	4	1	1	1	288	31.7	7.88	0	STOM	2.46874e+06
High	Q9HD45	3.665	4	1	1	1	589	67.8	7.21	0	TM9SF3	2.45359e+06
High	Q8NBS9	2.945	6	2	2	2	432	47.6	5.97	0	TXNDC5	2.44396e+06
High	P62701	1.781	3	1	1	1	263	29.6	10.15	0	RPS4X	2421346
Medium	P15880	0.921	6	1	1	1	293	31.3	10.24	0	RPS2	2.4183e+06
High	P08240	3.052	2	1	1	1	638	69.8	8.95	2.11	SRPRA	2.36984e+06
Medium	Q9BRK3	0.935	2	1	1	1	442	49.1	7.23	0	MXRA8	2.33033e+06
Medium	Q9Y512	0.933	2	1	1	1	469	51.9	6.9	0	SAMM50	2.27384e+06
Medium	P17568	1.008	7	1	1	1	137	16.4	8.92	0	NDUFB7	2261789
High	Q9UBG0	2.746	1	1	1	1	1479	166.6	5.83	1.72	MRC2	2.24608e+06
Medium	P50281	1.272	2	1	1	1	582	65.9	7.77	0	MMP14	2.19993e+06
High	Q8IV08	1.924	2	1	1	1	490	54.7	6.47	0	PLD3	2.19497e+06
Medium	P52272	1.176	2	1	1	1	730	77.5	8.7	0	HNRNPM	2128963
High	Q99536	4.366	5	1	1	1	393	41.9	6.29	0	VAT1	2.12383e+06
Medium	P61247	1.099	7	1	1	1	264	29.9	9.73	0	RPS3A	2.11947e+06
High	P09874	1.538	1	1	1	1	1014	113	8.88	0	PARP1	2.11937e+06
High	P15291	1.303	2	1	1	1	398	43.9	8.65	0	B4GALT1	2.04653e+06
Medium	Q96AG4	0.952	3	1	1	1	307	34.9	9.57	0	LRRC59	2.04212e+06
High	O15269	1.913	4	1	1	1	473	52.7	6.01	0	SPTLC1	2.03418e+06
Medium	Q15165	1.066	5	1	2	1	354	39.4	5.6	0	PON2	2031278
High	Q9BU23	4.012	3	1	1	1	707	79.6	10.1	0	LMF2	2.00084e+06
High	P04792	1.357	5	1	1	1	205	22.8	6.4	0	HSPB1	1.99506e+06
Medium	P23284	1.18	4	1	1	1	216	23.7	9.41	0	PPIB	1.97085e+06
High	P18084	2.769	3	1	1	1	799	88	6.06	0	ITGB5	1.95766e+06
High	Q9H1K4	1.811	3	1	1	1	315	33.8	9.25	0	SLC25A18	1.94466e+06
High	P43304	3.294	2	1	1	1	727	80.8	7.69	2.03	GPD2	1.87968e+06
High	P12273	1.283	8	1	1	1	146	16.6	8.05	0	PIP	1.86851e+06
High	P30101	2.366	2	1	1	1	505	56.7	6.35	1.9	PDIA3	1.85253e+06
High	P48741	3.909	7	2	3	1	367	40.2	7.87	1.66	HSPA7	1.84053e+06
Medium	Q14165	1.246	4	1	1	1	292	32.2	5.41	0	MLEC	1.83446e+06
High	P04040	1.654	2	1	1	1	527	59.7	7.39	0	CAT	1.78268e+06
High	Q9NPA0	1.759	7	1	1	1	242	26.5	9.25	0	EMC7	1.74505e+06
High	O95831	4.576	3	1	1	1	613	66.9	8.95	0	AIFM1	1.73426e+06
Medium	P60842	1.036	2	1	1	1	406	46.1	5.48	0	EIF4A1	1.72244e+06
Medium	Q32P51	1.051	5	1	1	1	320	34.2	9	0	HNRNPA1L2	1.68715e+06
High	P14923	2.722	2	1	1	1	745	81.7	6.14	0	JUP	1.6729e+06
Medium	P50402	1.273	5	1	1	1	254	29	5.5	0	EMD	1.63683e+06
High	P98172	1.61	3	1	1	1	346	38	8.94	0	EFNB1	1.60434e+06
High	P49257	1.611	2	1	1	1	510	57.5	6.77	0	LMAN1	1.58295e+06
High	P42167	2.059	3	1	1	1	454	50.6	9.38	0	TMPO	1.58181e+06
High	P37837	1.634	2	1	1	1	337	37.5	6.81	0	TALDO1	1575625
Medium	P48728	1.201	2	1	1	1	403	43.9	8.57	0	AMT	1.5695e+06
High	Q96GR2	1.581	4	1	1	1	724	81.2	6.02	0	ACSBG1	1.51939e+06
Medium	P59827	0.952	4	1	1	1	614	65	5.11	0	BPIFB4	1.51408e+06
High	Q13190	1.407	6	1	1	1	355	39.6	9.16	0	STX5	1.47181e+06
Medium	O15031	0.943	1	1	1	1	1838	205	6.24	0	PLXNB2	1.41587e+06
Medium	Q92520	1.217	4	1	1	1	227	24.7	8.29	0	FAM3C	1.37482e+06
High	Q03252	2.285	2	1	1	1	620	69.9	5.59	0	LMNB2	1.3129e+06
Medium	Q9BZG1	1.223	8	1	1	1	259	29	7.88	0	RAB34	1.17882e+06
Medium	O15260	1.245	5	1	1	1	269	30.4	7.78	0	SURF4	1.17103e+06
High	Q9UBV2	2.582	3	1	1	1	794	88.7	5.39	0	SEL1L	1.14239e+06
High	P04637	3.242	5	1	1	1	393	43.6	6.79	0	TP53	1.13452e+06
Medium	P55899	0.923	2	1	1	1	365	39.7	6.54	0	FCGRT	1.01888e+06
Medium	Q96FX8	1.175	9	1	1	1	193	21.4	7.03	0	PERP	991134
High	Q9UH99	2.173	3	1	1	1	717	80.3	6.73	0	SUN2	986251
High	P48960	2.252	2	1	1	1	835	91.8	6.87	0	ADGRE5	964333
Medium	P26599	1.231	4	1	1	1	557	59.6	9.16	0	PTBP1	892718
Medium	P61619	0.952	4	1	1	1	476	52.2	8.06	0	SEC61A1	875920
High	Q9UKV3	3.286	1	1	1	1	1341	151.8	6.43	0	ACIN1	421936

## Sheet: Table S4
Table S4 Proteins identified by MS from hRIFs membrane lysates bound to SiO2 crystals
Accession	Coverage [%]	# Peptides	# PSMs	# Unique Peptides	# AAs	MW [kDa]	calc. pI	Score Sequest HT: Sequest HT	Gene Symbol	Abundances
P04264	37	18	20	17	644	66	8.12	68.16	KRT1	773837414
P13645	36	15	18	15	584	58.8	5.21	63.44	KRT10	5.32454e+08
P35908	23	10	12	9	639	65.4	8	37.01	KRT2	1.88333e+08
P35579	5	7	8	7	1960	226.4	5.6	25.62	MYH9	46287469
P35527	15	5	6	5	623	62	5.24	22.79	KRT9	111300889
P08670	11	5	5	5	466	53.6	5.12	14.98	VIM	48268433
Q07065	8	3	3	3	602	66	5.92	10.35	CKAP4	18362819
P53597	4	1	2	1	346	36.2	8.79	6.95	SUCLG1	88643002
P02751	1	2	2	2	2477	272.2	5.5	6.91	FN1	16509064
P15144	3	2	2	2	967	109.5	5.48	6.53	ANPEP	18441119
P02545	3	2	2	2	664	74.1	7.02	5.61	LMNA	7.23148e+06
Q6NZI2	5	1	1	1	390	43.5	5.6	3.59	CAVIN1	10833585
A5A3E0	1	1	1	1	1075	121.4	6.2	3.25	POTEF	8.11713e+06
P02768	2	1	1	1	609	69.3	6.28	3.19	ALB	64794380
P25705	2	1	1	1	553	59.7	9.13	2.99	ATP5F1A	145089728
P16070	2	1	1	1	742	81.5	5.33	2.84	CD44	13323280
P02533	3	1	1	1	472	51.5	5.16	2.78	KRT14	5588105
P81605	10	1	1	1	110	11.3	6.54	2.75	DCD	5.88312e+06
Q9Y697	5	1	1	1	457	50.2	8.31	2.74	NFS1	4448446
Q96HU8	6	1	1	1	199	22.5	8.76	2.7	DIRAS2	116581480

## Sheet: Table S5
Table S5 Quantification of phospho-kinase antibody array profiling in hRIFs under HAP treatment and THY1 knockdown.
	NC	HAP	HAP + si-THY1
p-CREB (S133)	1	0.83	1.08
p-EGF R (Y1086)	1	0.91	1.09
p-eNOS (S1177)	1	0.71	1.07
p-ERK1/2 (T202/Y204, T185/Y187)	1	1.11	1.22
p-Fgr (Y412)	1	0.97	1.04
p-GSK-3α/β (S21/S9)	1	1.54	1.21
p-GSK-3β (S9)	1	1.02	0.99
p-HSP27 (S82)	1	0.45	0.82
p-JNK 1/2/3 (T183/Y185, T221/Y223)	1	0.83	1.12
p-Lck (Y394)	1	0.93	1.05
p-Lyn (Y397)	1	0.7	0.95
p-MSK1/2 (S376/S360)	1	0.96	0.94
p-p38α (T180/Y182)	1	1.08	1.14
p-PDGF Rβ (Y751)	1	0.97	0.96
p-PLC-γ1 (Y783)	1	0.74	0.96
p-Src (Y419)	1	0.89	1.03
p-STAT2 (pY690)	1	0.95	1.06
p-STAT5a/b (Y694/Y699)	1	0.91	1.25
p-WNK1 (T60)	1	1.35	1.08
p-Yes (Y426)	1	0.98	0.99
p-β-Catenin	1	0.83	1.03
p-Akt 1/2/3 (T308)	1	0.95	0.98
p-Akt 1/2/3 (S473)	1	0.94	0.99
p-Chk-2 (T68)	1	0.93	1.02
p-c-Jun (S63)	1	0.98	1
p-p53 (S15)	1	1.03	0.98
p-p53 (S46)	1	1.08	1.05
p-p53 (S392)	1	0.89	0.92
p-p70 S6 Kinase (T389)	1	0.87	0.88
p-p70 S6 Kinase (T421/S424)	1	0.93	0.89
p-PRAS40 (T246)	1	0.97	0.88
p-PYK2 (Y402)	1	0.99	1
p-RSK1/2 (S221/S227)	1	0.93	0.95
p-RSK1/2/3 (S380/S386/S377)	1	0.93	0.91
p-STAT1 (Y701)	1	0.91	0.9
p-STAT3 (Y705)	1	1.05	1.02
p-STAT3 (S727)	1	0.92	0.91
p-STAT6 (Y641)	1	1.02	1.05
p-HSP60	1	1.02	0.99

## Sheet: Table S7
Table S6 List of THY1-interacting membrane proteins identified by IP-MS in control hRIFs.
Protein FDR Confidence: Combined	Accession	Sum PEP Score	Coverage [%]	# Peptides	# PSMs	# Unique Peptides	# AAs	MW [kDa]	calc. pI	Score Sequest HT: Sequest HT	Gene Symbol	Abundances
High	P06312	4.123	13	2	31	2	121	13.4	5.25	46.58	IGKV4-1	29859041306
High	Q00604	41.295	47	7	63	7	133	15	8.82	126.87	NDP	11730462835
High	A0A087WW87	5.574	17	2	8	1	121	36.2	4.61	16.53	SFRP1	5711374807
High	P04264	113.102	45	30	120	26	644	66	8.12	222.68	KRT1	5.66918e+09
High	P13645	107.258	53	26	95	25	584	58.8	5.21	191.62	KRT10	3593022011
High	P35527	76.936	35	18	50	18	623	62	5.24	80.97	KRT9	1.96567e+09
High	Q8IVF2	158.452	30	58	115	58	5795	616.2	5.36	171.53	AHNAK2	1.53091e+09
High	P35908	80.015	54	28	70	22	639	65.4	8	97.65	KRT2	1120649631
High	P10412	25.063	32	10	32	2	219	21.9	11.03	53.59	H1-4	935932976
High	P02768	22.136	11	5	59	5	609	69.3	6.28	44.68	ALB	9.12835e+08
High	P01706	0.92	7	1	4	1	119	12.6	7.24	10.6	IGLV2-11	805707264
High	P60709	45.201	40	12	27	5	375	41.7	5.48	71.18	ACTB	4.59413e+08
High	P16401	16.729	27	9	25	6	226	22.6	10.92	42.31	H1-5	362689634
High	Q07157	20.626	6	9	11	9	1748	195.3	6.7	9.99	TJP1	3.54175e+08
High	P35579	80.131	18	25	47	25	1960	226.4	5.6	81.16	MYH9	3.50718e+08
High	P13647	33.136	23	14	27	7	590	62.3	7.74	40.09	KRT5	2.83554e+08
High	P07477	1.698	3	1	4	1	247	26.5	6.51	0	PRSS1	263446256
High	P67870	18.139	34	5	16	5	215	24.9	5.55	31.13	CSNK2B	2.3733e+08
High	P02533	29.77	26	13	27	4	472	51.5	5.16	39.8	KRT14	213522328
High	P02795	9.111	54	3	8	3	61	6	7.83	10.15	MT2A	1.9698e+08
High	Q5QNW6	4.397	21	3	6	3	126	13.9	10.32	11.3	H2BC18	192211692
High	P62633	11.792	29	4	7	4	177	19.5	7.71	7.37	CNBP	187112921
High	P08670	23.645	27	13	16	12	466	53.6	5.12	21.29	VIM	158980239
High	Q5TEC6	3.544	18	3	5	3	136	15.4	11.27	1.79	H3-7	1.58015e+08
High	P38159	11.284	16	7	15	7	391	42.3	10.05	17.79	RBMX	1.30876e+08
High	A0A075B6I0	1.247	6	1	3	1	122	12.8	4.55	3.55	IGLV8-61	128396944
High	Q641Q3	1.6	3	1	1	1	311	34.4	8.35	0	METRNL	108271968
High	O43390	14.418	14	8	11	3	633	70.9	8.13	10.19	HNRNPR	105877894
High	Q96HP4	0.996	2	1	3	1	312	34.8	8.37	5.92	OXNAD1	98225504
High	O75822	8.373	12	4	6	4	258	29	4.83	7.9	EIF3J	89481878
High	Q14166	1.111	1	1	1	1	644	74.4	5.53	2.2	TTLL12	87000024
High	O14950	9.729	12	1	5	1	172	19.8	4.84	11.08	MYL12B	71896272
High	A2NJV5	5.218	17	2	4	1	120	13.1	7.28	6.63	IGKV2-29	67418840
High	P16402	20.068	28	8	20	2	221	22.3	11.02	35.62	H1-3	56811232
High	P02538	35.811	27	14	27	6	564	60	8	38.27	KRT6A	49892164
High	P01701	1.244	7	1	1	1	117	12.2	7.03	2.88	IGLV1-51	46708044
High	Q9H0B3	0.901	3	1	1	1	1180	127.6	10.23	0	IQCN	36993148
High	P35030	3.333	4	1	4	1	304	32.5	7.49	4.58	PRSS3	32971782
High	Q05639	7.693	3	1	5	1	463	50.4	9.03	14.9	EEF1A2	3.26102e+07
High	P08123	8.8	4	5	5	5	1366	129.2	8.95	5.95	COL1A2	31436948
High	P62917	8.849	15	4	4	4	257	28	11.03	3.86	RPL8	29603981
High	P02751	8.692	2	5	5	5	2477	272.2	5.5	4.11	FN1	27268663
High	P02461	5.563	2	3	3	3	1466	138.5	6.61	2.4	COL3A1	2.56197e+07
High	P62241	9.029	23	4	6	4	208	24.2	10.32	5.7	RPS8	2.55254e+07
High	P67936	3.31	13	3	3	3	248	28.5	4.69	0	TPM4	2.49339e+07
High	O75494	4.172	7	2	3	2	262	31.3	11.27	0	SRSF10	23973616
High	P07305	2.052	5	1	3	1	194	20.9	10.84	2.81	H1-0	23448300
High	P62995	4.23	7	2	3	1	288	33.6	11.25	1.7	TRA2B	20076806
High	P62805	2.895	21	2	3	2	103	11.4	11.36	4.95	H4C1; H4C11; H4C12; H4C13; H4C14; H4C15; H4C16; H4C2; H4C3; H4C4; H4C5; H4C6; H4C8; H4C9	16334436
High	Q01844	1.175	2	1	1	1	656	68.4	9.33	0	EWSR1	12612810
High	P36578	2.787	3	1	1	1	427	47.7	11.06	2.99	RPL4	12529497
High	P62753	1.674	5	1	1	1	249	28.7	10.84	0	RPS6	11960124
High	Q12906	1.102	1	1	1	1	894	95.3	8.76	1.91	ILF3	11832900
High	Q92804	2.682	3	2	2	2	592	61.8	8.02	2.05	TAF15	1.16976e+07
High	Q9Y224	3.55	7	2	3	2	244	28.1	6.65	0	RTRAF	11211003
High	P62424	1.62	3	1	1	1	266	30	10.61	2.21	RPL7A	10021548
High	Q9NY12	1.03	4	1	1	1	217	22.3	10.92	0	GAR1	9098856
High	P62750	4.128	18	2	2	2	156	17.7	10.45	0	RPL23A	7.78625e+06
High	P09382	1.166	7	1	2	1	135	14.7	5.5	1.83	LGALS1	7104506
High	O60812	0.982	3	1	2	1	293	32.1	5.06	1.68	HNRNPCL1	6962448
High	Q15370	2.93	13	1	1	1	118	13.1	4.88	0	ELOB	6.87725e+06
High	P08779	22.98	18	10	21	1	473	51.2	5.05	29.72	KRT16	6583673
High	Q9NX24	2.345	7	1	1	1	153	17.2	8.22	1.68	NHP2	6510002
High	P68400	11.438	15	3	5	3	391	45.1	7.74	5.91	CSNK2A1	6457417
High	Q14CN4	3.504	4	2	3	1	511	55.8	6.89	1.79	KRT72	6.05076e+06
High	P35268	1.28	9	1	1	1	128	14.8	9.19	0	RPL22	5891522
High	P62910	1.185	5	1	2	1	135	15.9	11.33	1.71	RPL32	5161806
High	Q7Z417	1.764	1	1	2	1	695	76.1	8.7	1.74	NUFIP2	5.11026e+06
High	P06748	4.536	10	1	1	1	294	32.6	4.78	3.52	NPM1	5.06169e+06
High	Q07020	1.68	6	1	1	1	188	21.6	11.72	0	RPL18	4.63916e+06
High	P62857	1.596	16	1	1	1	69	7.8	10.7	1.85	RPS28	4598124
High	O60506	8.894	9	6	9	1	623	69.6	8.59	8.36	SYNCRIP	4.55218e+06
High	P81605	1.104	10	1	1	1	110	11.3	6.54	0	DCD	4535089
High	P54652	4.912	5	2	2	2	639	70	5.74	1.65	HSPA2	4411590
High	P14618	0.913	2	1	1	1	531	57.9	7.84	0	PKM	4268945
High	P62266	0.967	8	1	1	1	143	15.8	10.49	2.46	RPS23	3.73973e+06
Medium	Q86UU0	0.876	1	1	1	1	1499	157	8.63	0	BCL9L	3.54607e+06
High	P04406	8.462	13	2	2	2	335	36	8.46	3.62	GAPDH	3.50088e+06
High	O00622	1.007	2	1	1	1	381	42	8.21	0	CCN1	3480612
High	P84103	1.637	13	1	1	1	164	19.3	11.65	2.17	SRSF3	3.33594e+06
High	P46779	2.54	8	1	1	1	137	15.7	12.02	0	RPL28	3138904
High	Q07666	1.26	2	1	1	1	443	48.2	8.66	1.82	KHDRBS1	3.11812e+06
High	P61513	1.041	9	1	1	1	92	10.3	10.43	0	RPL37A	3.09333e+06
Medium	O95931	0.899	3	1	1	1	251	28.3	9.44	0	CBX7	3037696
High	P40121	11.917	7	1	3	1	348	38.5	6.19	6.47	CAPG	2.8807e+06
High	U3KPV4	1.146	3	1	1	1	340	38.7	9.28	0	A3GALT2	2.84803e+06
High	P62263	1.277	7	1	1	1	151	16.3	10.05	1.85	RPS14	2.78359e+06
High	Q86YZ3	2.773	1	1	1	1	2850	282.2	10.04	1.97	HRNR	1.90882e+06
High	P62826	1.503	4	1	2	1	216	24.4	7.49	0	RAN	1.00355e+06

## Sheet: Table S8
Table S7 List of THY1-interacting membrane proteins identified by IP-MS in HAP-treated hRIFs.
Protein FDR Confidence: Combined	Accession	Sum PEP Score	Coverage [%]	# Peptides	# PSMs	# Unique Peptides	# AAs	MW [kDa]	calc. pI	Score Sequest HT: Sequest HT	Gene Symbol	Abundances
High	P60709	203.323	58	18	219	7	375	41.7	5.48	577.57	ACTB	6.04023e+10
High	P06312	4.63	13	2	25	2	121	13.4	5.25	39.06	IGKV4-1	32062681960
High	P01857	5.111	4	2	10	2	399	43.9	6.96	5.15	IGHG1	28153352448
High	P35579	779.943	62	134	451	113	1960	226.4	5.6	999.14	MYH9	2.42252e+10
High	A0A087WW87	2.31	6	1	5	1	121	36.2	4.61	8.21	SFRP1	16162705408
Medium	P54886	1.048	1	1	1	1	795	87.2	7.12	0	ALDH18A1	15700292608
High	P04264	154.36	46	32	151	26	644	66	8.12	311.77	KRT1	14181137330
High	P13645	160.914	56	29	118	26	584	58.8	5.21	259.38	KRT10	1.39147e+10
High	P35908	150.598	62	37	103	27	639	65.4	8	192.77	KRT2	7.86114e+09
High	P35527	140.567	40	24	82	23	623	62	5.24	183.66	KRT9	5291182685
High	P63267	95.383	34	12	136	2	376	41.9	5.48	237.32	ACTG2	3770447088
High	P57053	26.342	50	8	26	2	126	13.9	10.37	43.92	H2BC12L	3296561505
High	P02768	19.811	9	5	17	5	609	69.3	6.28	34.24	ALB	2.84899e+09
High	P62633	30.018	34	5	20	5	177	19.5	7.71	56.46	CNBP	2.49276e+09
High	P10412	36.659	38	11	33	3	219	21.9	11.03	68.75	H1-4	2243629452
High	Q8IVF2	45.321	14	15	25	15	5795	616.2	5.36	29.32	AHNAK2	2.20349e+09
High	P60660	43.175	58	9	32	7	151	16.9	4.65	71.34	MYL6	1.90052e+09
High	P35580	244.447	33	59	119	39	1976	228.9	5.54	262.09	MYH10	1.67773e+09
High	P08670	94.751	61	30	57	28	466	53.6	5.12	92.11	VIM	1.64764e+09
High	Q00604	13.024	10	1	30	1	133	15	8.82	99.4	NDP	1465716208
High	P02795	27.303	54	3	12	1	61	6	7.83	28.46	MT2A	1213677623
High	P08779	54.465	46	20	41	7	473	51.2	5.05	76.46	KRT16	1106587099
High	P09493	51.279	40	14	26	8	284	32.7	4.74	44.01	TPM1	1.08983e+09
High	P02533	57.831	41	20	43	5	472	51.5	5.16	86.07	KRT14	1011595710
High	P13647	78.594	42	27	68	15	590	62.3	7.74	90.91	KRT5	821576750
High	O43390	44.503	28	16	26	10	633	70.9	8.13	35.3	HNRNPR	7.93034e+08
High	Q9Y3I0	47.661	31	13	25	13	505	55.2	7.23	25.88	RTCB	788969834
High	P07437	47.829	44	15	29	4	444	49.6	4.89	42.52	TUBB	775901757
High	P47756	50.967	43	14	30	14	272	30.6	6	46.26	CAPZB	7.61995e+08
High	Q16643	79.205	28	15	36	15	649	71.4	4.45	63	DBN1	733826549
High	P67870	33.595	38	6	19	6	215	24.9	5.55	49.3	CSNK2B	7.23344e+08
High	P06733	23.527	24	9	14	9	434	47.1	7.39	25.39	ENO1	695901396
High	P38159	26.473	26	11	20	11	391	42.3	10.05	23.88	RBMX	6.30916e+08
High	P02751	104.843	17	29	46	29	2477	272.2	5.5	66.49	FN1	6.14177e+08
High	Q71U36	53.23	42	15	26	4	451	50.1	5.06	45.55	TUBA1A	5.8848e+08
High	P16401	24.14	30	8	22	5	226	22.6	10.92	39.8	H1-5	544599831
High	Q5TEC6	8.51	18	3	11	3	136	15.4	11.27	19.92	H3-7	508894176
High	P68104	33.246	21	8	16	3	462	50.1	9.01	34.56	EEF1A1	4.82112e+08
High	P52907	37.56	48	8	17	8	286	32.9	5.69	40.24	CAPZA1	453622199
High	P07910	28.455	37	12	21	12	306	33.7	5.08	20.63	HNRNPC	450206132
High	P84103	10.353	28	5	7	4	164	19.3	11.65	9.32	SRSF3	413348326
High	P06748	8.155	15	5	5	5	294	32.6	4.78	4.11	NPM1	395634722
High	P02538	86.547	40	24	66	2	564	60	8	106.67	KRT6A	366524844
High	P61978	34.846	32	12	17	12	463	50.9	5.54	23.66	HNRNPK	360735448
Medium	Q9H2G2	0.983	1	1	1	1	1235	142.6	5.15	1.67	SLK	342299072
Medium	A0A075B6I0	1.286	6	1	1	1	122	12.8	4.55	1.97	IGLV8-61	338298560
High	Q9Y224	12.61	23	6	10	6	244	28.1	6.65	9.59	RTRAF	316100070
High	P14618	37.459	27	11	15	11	531	57.9	7.84	25.29	PKM	301365063
High	P11142	16.821	13	9	12	6	646	70.9	5.52	13.98	HSPA8	2.95033e+08
High	P62995	21.275	25	7	14	6	288	33.6	11.25	17.55	TRA2B	280735329
High	Q14166	1.84	1	1	2	1	644	74.4	5.53	4.26	TTLL12	278769984
High	P62917	8.82	16	5	11	5	257	28	11.03	13.82	RPL8	262235393
High	Q13428	29.683	11	16	20	16	1488	152	9.04	28.38	TCOF1	254693559
High	P07477	3.829	3	1	6	1	247	26.5	6.51	0	PRSS1	253303760
High	Q99880	26.733	50	8	29	2	126	13.9	10.32	42.23	H2BC13	250971362
High	Q92499	25.509	15	9	12	9	740	82.4	7.23	23.09	DDX1	2.50818e+08
Medium	P01624	1.323	8	1	2	1	115	12.5	5.19	4.98	IGKV3-15	244607152
High	P05787	38.739	23	14	33	7	483	53.7	5.59	58.25	KRT8	2.29069e+08
High	P62910	5.95	20	3	6	3	135	15.9	11.33	8.38	RPL32	208766472
High	Q16629	11.959	21	5	9	4	238	27.4	11.82	15.76	SRSF7	203104374
High	P84098	7.794	16	4	5	4	196	23.5	11.47	6.32	RPL19	196590729
High	Q00839	17.062	10	8	14	8	825	90.5	6	16.01	HNRNPU	196474449
High	Q15582	24.141	13	8	11	8	683	74.6	7.71	13.66	TGFBI	189013153
High	P35637	19.772	12	4	7	3	526	53.4	9.36	11.77	FUS	188754667
High	P22626	25.685	32	9	16	7	353	37.4	8.95	20.46	HNRNPA2B1	187781865
High	Q06830	10.292	29	5	8	5	199	22.1	8.13	6.29	PRDX1	185811625
High	Q16777	9.073	27	3	8	3	129	14	10.9	9.51	H2AC20	184318677
Medium	Q6IWH7	1.109	1	1	1	1	933	105.5	7.87	0	ANO7	164408304
High	O00622	18.452	14	6	9	6	381	42	8.21	14.63	CCN1	157249316
High	P22061	4.361	12	3	5	3	227	24.6	7.21	6.85	PCMT1	147226502
High	P04406	15.777	20	5	9	5	335	36	8.46	8.59	GAPDH	1.45629e+08
Medium	Q9NZR1	1.467	2	1	2	1	351	39.6	5.27	1.71	TMOD2	140065296
High	P14866	6.104	6	4	4	4	589	64.1	8.22	4.13	HNRNPL	125329239
High	P06753	33.214	31	9	21	3	285	32.9	4.72	33.52	TPM3	123675788
High	P67936	29.272	35	9	14	5	248	28.5	4.69	21.17	TPM4	122953555
High	Q14192	17.271	30	7	14	7	279	32.2	7.55	18.41	FHL2	1.2215e+08
High	P62805	10.197	39	4	8	4	103	11.4	11.36	13.36	H4C1; H4C11; H4C12; H4C13; H4C14; H4C15; H4C16; H4C2; H4C3; H4C4; H4C5; H4C6; H4C8; H4C9	121953432
High	Q9H361	5.722	5	3	4	3	631	70	9.67	1.82	PABPC3	1.17672e+08
High	Q9BRL6	3.443	5	2	3	2	282	32.3	11.72	4.03	SRSF8	116573612
High	O75494	13.8	18	4	7	4	262	31.3	11.27	11.55	SRSF10	116022961
High	P04733	2.499	20	1	2	1	61	6.1	7.83	0	MT1F	114817312
High	Q07955	9.983	15	4	7	3	248	27.7	10.36	11.39	SRSF1	113848806
High	P69905	15.531	35	5	9	5	142	15.2	8.68	17.87	HBA1; HBA2	113773576
High	P62241	14.975	26	5	9	5	208	24.2	10.32	18.26	RPS8	113451080
High	P61158	18.624	24	8	10	8	418	47.3	5.88	6.1	ACTR3	111713091
High	P50238	4.159	22	2	2	2	77	8.5	8.75	0	CRIP1	109569576
High	P62753	8.185	13	3	4	3	249	28.7	10.84	5.48	RPS6	106897704
High	P51991	6.306	7	3	6	2	378	39.6	9.01	1.61	HNRNPA3	106436435
High	O60506	27.028	22	12	19	6	623	69.6	8.59	16.19	SYNCRIP	1.02112e+08
High	P08238	14.965	9	6	7	6	724	83.2	5.03	9.95	HSP90AB1	98476921
High	P18124	6.668	15	4	4	4	248	29.2	10.65	6.57	RPL7	95818558
High	P05783	10.463	11	5	8	4	430	48	5.45	7.77	KRT18	9.50348e+07
High	O75822	11.171	16	5	7	5	258	29	4.83	11.42	EIF3J	89682628
High	Q8WUA2	21.827	16	6	7	6	492	57.2	5.92	6.19	PPIL4	8.68295e+07
High	Q96HS1	3.645	6	2	4	2	289	32	8.68	3.65	PGAM5	86462460
High	P37231	1.729	4	1	1	1	505	57.6	5.94	0	PPARG	77756824
High	Q9NYL9	12.817	16	5	8	5	352	39.6	5.19	12.64	TMOD3	7.63608e+07
High	Q13247	7.424	9	4	6	4	344	39.6	11.43	3.27	SRSF6	74770493
High	P01344	2.944	5	1	3	1	180	20.1	9.32	1.82	IGF2	74282232
High	P05109	4.962	24	2	2	2	93	10.8	7.03	1.69	S100A8	70072342
High	P47914	5.403	14	2	5	2	159	17.7	11.66	4.85	RPL29	69636844
High	P36578	14.588	15	5	6	5	427	47.7	11.06	7.63	RPL4	6.82504e+07
High	Q07020	4.386	12	2	2	2	188	21.6	11.72	0	RPL18	66623730
Medium	Q8IYB3	1.296	1	1	1	1	904	102.3	11.84	0	SRRM1	64216076
High	P25398	8.858	24	3	5	3	132	14.5	7.21	3.63	RPS12	6.03897e+07
High	P11182	6.646	6	3	4	3	482	53.5	8.51	9	DBT	57624610
High	P62979	15.478	22	2	4	2	156	18	9.64	10.17	RPS27A	56421489
High	Q14247	9.895	10	5	5	5	550	61.5	5.4	2.06	CTTN	5.44437e+07
High	P83731	2.614	5	1	2	1	157	17.8	11.25	4.02	RPL24	53641416
High	P21980	16.023	9	5	6	5	687	77.3	5.22	6.71	TGM2	49956309
High	P16403	32.914	32	9	28	1	213	21.4	10.93	62.11	H1-2	49886364
High	P35030	4.077	4	1	3	1	304	32.5	7.49	7.18	PRSS3	46703612
High	P62750	4.159	6	2	4	2	156	17.7	10.45	6.65	RPL23A	46446542
High	A6NMY6	15.908	18	5	6	5	339	38.6	6.95	10.52	ANXA2P2	44970261
High	Q9NX24	8.056	25	3	3	3	153	17.2	8.22	5	NHP2	44361715
High	P62266	3.557	16	2	4	2	143	15.8	10.49	7.98	RPS23	43212022
High	P11021	11.864	8	5	7	4	654	72.3	5.16	10	HSPA5	4.28494e+07
High	O60841	3.994	2	2	3	2	1220	138.7	5.49	0	EIF5B	4.18986e+07
Medium	P17252	0.98	1	1	1	1	672	76.7	7.05	0	PRKCA	41785536
High	P52597	4.197	4	2	5	1	415	45.6	5.58	4.84	HNRNPF	39933969
High	P35268	4.273	10	1	2	1	128	14.8	9.19	4.07	RPL22	39805812
High	Q9NWB6	3.248	6	2	5	2	273	33.2	10.35	3.62	ARGLU1	37976910
High	P62861	3.167	8	1	2	1	133	14.4	10.17	4.26	FAU	36699940
Medium	O76031	1.131	1	1	1	1	633	69.2	7.58	0	CLPX	36586368
High	O75683	4.587	7	3	4	3	361	41.4	10.64	6.03	SURF6	35676145
High	Q86YZ3	5.896	2	2	4	2	2850	282.2	10.04	0	HRNR	35068764
High	O14950	6.04	12	1	4	1	172	19.8	4.84	5.1	MYL12B	34439776
High	P49756	4.887	3	3	4	3	843	100.1	6.32	4.25	RBM25	33189969
High	P62263	4.007	14	2	2	2	151	16.3	10.05	2.02	RPS14	31962477
High	P11387	8.056	5	3	3	3	765	90.7	9.31	1.65	TOP1	31673683
High	Q71UM5	4.682	25	2	3	2	84	9.5	9.45	4.6	RPS27L	30806748
High	P67809	8.271	15	2	3	2	324	35.9	9.88	6.63	YBX1	3.04212e+07
Medium	Q86UP2	1.101	1	1	1	1	1357	156.2	5.64	0	KTN1	30332112
High	P46776	2.614	7	1	2	1	148	16.6	11	5.33	RPL27A	30239674
High	Q92804	5.958	9	3	4	2	592	61.8	8.02	6.95	TAF15	29743007
High	Q9Y383	8.519	9	3	3	3	392	46.5	10.01	2.57	LUC7L2	2.75341e+07
High	Q15365	8.406	11	3	3	3	356	37.5	7.09	4.1	PCBP1	2.56156e+07
High	Q13595	9.2	14	4	5	3	282	32.7	11.27	5.69	TRA2A	2.5479e+07
High	P62701	3.368	6	2	2	2	263	29.6	10.15	1.85	RPS4X	25211450
Medium	O15511	1.121	5	1	1	1	151	16.3	5.67	0	ARPC5	23698956
High	P09382	4.491	17	2	2	2	135	14.7	5.5	0	LGALS1	22147810
High	P23528	3.35	7	1	1	1	166	18.5	8.09	2.24	CFL1	21870078
High	Q15417	2.715	3	1	2	1	329	36.4	6.05	3.76	CNN3	21528284
High	P0CG39	17.536	6	4	17	2	1038	117.3	5.97	39.08	POTEJ	21009704
High	P09234	1.924	6	1	1	1	159	17.4	9.67	1.86	SNRPC	20814052
High	P62857	3.368	16	1	2	1	69	7.8	10.7	4.78	RPS28	20721028
Medium	A0A0G2JRQ6	1.011	7	1	1	1	117	12.7	8.29	0		20496082
High	Q969Q0	2.624	8	1	1	1	106	12.5	10.65	2.12	RPL36AL	18906462
High	P18621	8.497	16	2	4	2	184	21.4	10.17	3.92	RPL17	18754222
High	P09651	14.594	17	5	9	3	372	38.7	9.13	3.96	HNRNPA1	1.84958e+07
High	P60981	3.882	7	1	2	1	165	18.5	7.85	0	DSTN	17789630
Medium	Q9GZV4	1.305	5	1	1	1	153	16.8	5.58	0	EIF5A2	17766966
High	P08123	3.441	1	2	3	2	1366	129.2	8.95	4.42	COL1A2	17478301
High	Q14978	2.997	2	2	2	2	699	73.6	9.47	1.7	NOLC1	1.66325e+07
High	Q15185	3.575	8	1	1	1	160	18.7	4.54	2.3	PTGES3	16368263
High	Q14847	6.245	12	3	4	3	261	29.7	7.05	4.26	LASP1	16267353
High	Q92504	2.619	3	1	1	1	469	50.1	6.87	0	SLC39A7	16235235
High	P18583	2.858	2	2	2	2	2426	263.7	5.64	0	SON	1.5957e+07
High	P59998	1.782	5	1	2	1	168	19.7	8.43	0	ARPC4	14962427
High	Q15233	2.112	3	2	2	2	471	54.2	8.95	1.64	NONO	14802559
High	P21333	7.053	2	3	3	3	2647	280.6	6.06	3.69	FLNA	14623992
High	P62913	5.718	17	3	3	3	178	20.2	9.6	2.37	RPL11	1.41767e+07
High	Q7Z406	26.447	4	9	24	1	1995	227.7	5.6	48.09	MYH14	14035044
High	P52272	1.559	1	1	1	1	730	77.5	8.7	1.83	HNRNPM	13995515
High	P16402	30.773	31	9	25	2	221	22.3	11.02	53.76	H1-3	1.37529e+07
High	P08572	5.531	2	3	3	3	1712	167.4	8.66	0	COL4A2	13742061
High	P02452	4.141	1	2	2	2	1464	138.8	5.8	2.39	COL1A1	1.36808e+07
High	Q9P258	4.438	3	1	3	1	522	56	8.78	9.16	RCC2	13632321
High	P02100	2.523	7	1	1	1	147	16.2	8.63	0	HBE1	12401933
High	Q13242	3.407	8	2	4	1	221	25.5	8.65	4.27	SRSF9	12387143
High	Q9UQ35	9.869	2	4	4	4	2752	299.4	12.06	7.02	SRRM2	12125413
Medium	Q8TDB6	1.117	1	1	1	1	740	83.5	8.06	0	DTX3L	11928691
High	P12814	4.008	1	1	1	1	892	103	5.41	0	ACTN1	11807159
High	P19338	2.54	2	2	2	2	710	76.6	4.7	1.89	NCL	11448339
High	Q14103	2.169	4	1	1	1	355	38.4	7.81	1.93	HNRNPD	11087731
High	Q9BU76	5.185	5	1	2	1	263	29.4	10.02	2.06	MMTAG2	11051049
High	P68400	12.541	10	2	3	2	391	45.1	7.74	5.62	CSNK2A1	1.09174e+07
High	O15144	3.349	4	1	1	1	300	34.3	7.36	0	ARPC2	10458202
High	Q01081	3.665	5	1	1	1	240	27.9	8.81	2.51	U2AF1	10291927
Medium	O15143	1.213	2	1	1	1	372	40.9	8.35	0	ARPC1B	10114385
Medium	P00747	1.357	1	1	1	1	810	90.5	7.24	0	PLG	9551932
Medium	Q5D862	1.337	0	1	1	1	2391	247.9	8.31	0	FLG2	9259263
High	Q15181	2.962	3	1	1	1	289	32.6	5.86	1.83	PPA1	9256033
High	P17931	4.45	4	1	1	1	250	26.1	8.56	0	LGALS3	8799870
Medium	Q15517	1.11	3	1	1	1	529	51.6	8.44	0	CDSN	8752726
Medium	P29692	1.242	2	1	2	1	281	31.1	5.01	0	EEF1D	8699104
Medium	P04792	0.998	5	1	1	1	205	22.8	6.4	0	HSPB1	8619095
High	P46779	1.867	8	1	2	1	137	15.7	12.02	0	RPL28	8581230
Medium	Q9HCM2	1.332	1	1	2	1	1894	212.3	6.86	0	PLXNA4	8202003
Medium	P46777	1.19	2	1	1	1	297	34.3	9.72	1.61	RPL5	8.02513e+06
Medium	P61313	1.243	4	1	1	1	204	24.1	11.62	0	RPL15	8.00078e+06
High	Q05519	4.135	5	2	2	2	484	53.5	10.52	2.28	SRSF11	7420647
Medium	P01008	1.386	2	1	1	1	464	52.6	6.71	0	SERPINC1	7.09799e+06
High	O15145	1.825	6	1	1	1	178	20.5	8.59	0	ARPC3	6.83332e+06
High	P0DMV9	11.032	8	5	7	2	641	70	5.66	4.35	HSPA1B	6.71075e+06
High	Q92841	6.644	4	3	5	3	729	80.2	8.27	1.85	DDX17	6.35039e+06
High	P61353	2.499	7	1	1	1	136	15.8	10.56	0	RPL27	6.19879e+06
High	O00571	3.411	3	2	2	2	662	73.2	7.18	0	DDX3X	6160430
High	P62826	7.193	14	3	4	3	216	24.4	7.49	1.97	RAN	5.70553e+06
Medium	Q9BZA8	1.061	1	1	1	1	1340	146.7	5.21	0	PCDH11Y	5.69481e+06
Medium	P63244	0.977	3	1	1	1	317	35.1	7.69	0	RACK1	5535713
High	P39023	2.957	3	1	1	1	403	46.1	10.18	0	RPL3	5.43591e+06
High	P68366	38.491	32	12	18	1	448	49.9	5.06	25.78	TUBA4A	5292038
High	P18077	1.747	6	1	1	1	110	12.5	11.06	0	RPL35A	5244130
Medium	P10809	1.195	1	1	1	1	573	61	5.87	0	HSPD1	5170834
High	A0A0A0MS14	1.527	9	1	1	1	117	13.5	9.1	0	IGHV1-45	4859093
Medium	Q15424	1.087	1	1	1	1	915	102.6	5.47	0	SAFB	4.65232e+06
Medium	P23435	1.398	4	1	1	1	193	21.1	7.28	0	CBLN1	4475844
Medium	P27348	1.022	6	1	1	1	245	27.7	4.78	0	YWHAQ	4013618
High	P45880	2.269	3	1	1	1	294	31.5	7.56	1.71	VDAC2	3894485
Medium	P62424	1.363	4	1	1	1	266	30	10.61	0	RPL7A	3.88453e+06
High	P55081	1.541	2	1	1	1	439	51.9	4.98	0	MFAP1	3.05852e+06
Medium	Q9NYF8	1.377	1	1	1	1	920	106.1	9.98	0	BCLAF1	3.02502e+06
High	P27797	2.108	2	1	1	1	417	48.1	4.44	1.89	CALR	2.45774e+06
Medium	P24821	1.234	0	1	1	1	2201	240.7	4.89	0	TNC	2421707
High	P06702	5.068	13	1	1	1	114	13.2	6.13	0	S100A9	1824817
Medium	Q8N8S7	1.319	2	1	1	1	591	66.5	6.93	0	ENAH	1.46324e+06

## Sheet: Table S18
Table S17 List of 321 candidate compounds identified from the HY-L001P Library by virtual screening against THY1
Cat. No.	Name	Molecular Weight	Docking Score	Ligand Efficiency (kcal/mol)	ALogP	Hydrogen Bond Acceptors	Hydrogen Bond Donors	Rotatable Bonds	Binding Free Energy	Ligand Strain Energy	CAS	Molecular Formula
HY-N1499	Nystose	666.590	-8.462	-0.188	-7.905	21	14	13	-50.79	3.440	13133-07-8	C24H42O21
HY-N9898	Sinocrassoside C1	610.531	-7.470	-0.174	-0.390	16	10	6	-56.11	1.120	909803-26-5	C27H30O16
HY-12656	SCH 51344	316.363	-7.315	-0.318	0.836	5	3	7	-57.11	1.345	171927-40-5	C16H20N4O3
HY-117738	Benarthin	411.418	-7.095	-0.245	-3.553	5	5	11	-43.77	3.679	143651-45-0	C17H25N5O7
HY-132142	5-Propargylamino-dCTP	516.194	-6.678	-0.209	-3.901	10	2	9	-52.14	3.745	115899-39-3	C12H19N4O13P3
HY-N0031	Plantamajoside	640.601	-6.580	-0.146	-0.612	16	10	12	-71.92	2.074	104777-68-6	C29H36O16
HY-147059	Dieckol	742.566	-6.569	-0.122	6.150	18	11	6	-58.19	2.332	88095-77-6	C36H22O18
HY-N4168	3-O-Caffeoylquinic acid methyl ester	368.344	-6.289	-0.242	-0.272	9	5	6	-37.82	0.909	123483-19-2	C17H20O9
HY-100673	LM22A-4	339.351	-6.282	-0.262	-2.164	6	6	9	-64.37	4.227	37988-18-4	C15H21N3O6
HY-125323	6-Hydroxykaempferol 3,6-diglucoside	626.530	-6.270	-0.143	-1.278	17	11	7	-50.94	4.596	142674-16-6	C27H30O17
HY-B0735A	Fenoldopam (mesylate)	305.764	-6.185	-0.295	1.069	2	3	1	-31.44	0.020	67227-57-0	C17H20ClNO6S
HY-N1132A	D-(+)-Trehalose dihydrate	342.303	-6.177	-0.269	-4.260	11	8	4	-37.96	0.208	6138-23-4	C12H26O13
HY-106263B	Tyroserleutide (hydrochloride)	381.432	-6.052	-0.224	-1.670	4	5	10	-39.06	4.312	852982-42-4	C18H28ClN3O6
HY-101277	Vadadustat	305.700	-5.952	-0.283	0.228	1	2	4	-37.29	2.176	1000025-07-9	C14H11ClN2O4
HY-W016034	Acetaminophen glucuronide (sodium salt)	326.286	-5.948	-0.259	-1.797	6	4	4	-33.98	2.940	120595-80-4	C14H16NNaO8
HY-145331A	ARG1-IN-1 (hydrochloride)	257.310	-5.929	-0.329	-3.374	2	4	5	-32.97	2.407		C11H22BClN2O4
HY-128064	Adenosine amine congener	577.625	-5.906	-0.141	-1.492	9	7	11	-47.61	2.106	96760-69-9	C28H32N8O6
HY-W416250	p-Cresol glucuronide	283.260	-5.865	-0.293	-0.431	5	3	3	-30.57	4.844	17680-99-8	C13H16O7
HY-P0295	Gly-Arg-Gly-Asp-Ser	490.477	-5.854	-0.172	-9.745	5	6	17	-49.05	4.603	96426-21-0	C17H30N8O9
HY-W587488	Adenosine 3′-monophosphate	345.210	-5.811	-0.253	-3.309	8	3	4	-34.15	2.607	84-21-9	C10H14N5O7P
HY-N8115	S-(4-Hydroxybenzyl)glutathione	412.445	-5.793	-0.207	-3.206	4	4	12	-48.46	4.500	129636-38-0	C17H23N3O7S
HY-B0345A	ATP (disodium salt)	503.154	-5.556	-0.179	-5.224	12	3	8	-34.89	4.903	987-65-5	C10H14N5Na2O13P3
HY-N1913	Danshensu	197.169	-5.453	-0.389	-0.074	3	3	3	-32.69	2.881	76822-21-4	C9H10O5
HY-W010861	2'-Deoxycytidine-5'-diphosphate (trisodium)	384.158	-5.440	-0.227	-2.640	8	2	6	-30.57	1.855	151151-32-5	C9H12N3Na3O10P2
HY-146324	PROTAC eEF2K degrader-1	707.662	-5.431	-0.106	-1.468	12	5	14	-46.89	2.645	2458170-54-0	C31H33N9O11
HY-P1663	ATWLPPR Peptide	841.008	-5.358	-0.089	-4.787	7	7	21	-62.37	4.907	272121-15-0	C40H61N11O9
HY-109070	Ralaniten	394.899	-5.356	-0.198	3.334	5	3	10	-48.63	4.666	1203490-23-6	C21H27ClO5
HY-N2600	Kuwanon H	760.846	-5.326	-0.095	9.878	11	8	9	-50.54	4.959	76472-87-2	C45H44O11
HY-N0652	2,3,5,4'-Tetrahydroxystilbene 2-O-β-D-glucoside	406.393	-5.287	-0.182	0.842	9	7	5	-39.17	2.515	82373-94-2	C20H22O9
HY-U00074	Rentiapril (racemate)	312.389	-5.280	-0.264	0.989	3	2	4	-41.75	2.869	72679-47-1	C13H15NO4S2
HY-N0521A	(+)-Gallocatechin	306.275	-5.274	-0.240	1.653	7	6	1	-35.45	0.210	970-73-0	C15H14O7
HY-W749117	Inosine 5′-diphosphate (sodium)	425.167	-5.221	-0.193	-4.365	10	3	6	-33.56	4.977	81012-88-6	C10H13N4Na3O12P2
HY-108260	Deferitrin	252.271	-5.213	-0.307	1.013	4	2	2	-30.59	1.359	239101-33-8	C11H11NO4S
HY-W009338	H-Val-Tyr-OH	280.326	-5.208	-0.260	-0.714	2	3	6	-36.25	3.989	3061-91-4	C14H20N2O4
HY-N3962	Glycyrrhisoflavone	354.363	-5.205	-0.200	4.227	6	4	3	-49.02	1.894	116709-70-7	C20H18O6
HY-113294	3-Hydroxykynurenine	224.218	-5.185	-0.324	-2.249	2	3	4	-32.58	0.864	484-78-6	C10H12N2O4
HY-134356	AICA-riboside, 5′-phosphate	336.200	-5.149	-0.234	-4.001	7	4	5	-39.05	3.835	3031-94-5	C9H15N4O8P
HY-106443A	Arimoclomol (maleate)	314.795	-5.132	-0.244	-2.714	3	1	6	-36.11	0.517	289893-26-1	C18H24ClN3O7
HY-N0898	Catechin	290.275	-5.081	-0.242	1.920	6	5	1	-35.09	0.091	154-23-4	C15H14O6
HY-B1890	(±)-Catechin	290.275	-5.069	-0.241	1.920	6	5	1	-35.04	0.091	7295-85-4	C15H14O6
HY-N0355	(+)-Catechin hydrate	290.275	-5.067	-0.241	1.920	6	5	1	-35.01	0.089	225937-10-0	C15H14O6.xH2O
HY-13984	Mutant EGFR inhibitor	521.047	-5.048	-0.136	2.947	4	3	10	-59.24	1.286	1421373-62-7	C27H30ClN7O2
HY-124151	Adenosine-2'-monophosphate	345.210	-5.016	-0.218	-3.309	8	3	4	-33.48	0.981	130-49-4	C10H14N5O7P
HY-B0128	Diphylline	254.247	-5.013	-0.278	-0.386	5	2	3	-36.20	2.587	479-18-5	C10H14N4O4
HY-112433A	(S)-NIK SMI1	365.392	-5.009	-0.186	1.240	5	2	4	-48.13	0.329	2984765-48-0	C20H19N3O4
HY-W002110	Isohomovanillic acid	181.170	-4.958	-0.381	0.508	2	1	3	-32.84	0.621	1131-94-8	C9H10O4
HY-N0761A	trans-Isoferulic acid	193.181	-4.942	-0.353	0.834	2	1	3	-34.17	0.449	25522-33-2	C10H10O4
HY-N0761	Isoferulic acid	193.181	-4.935	-0.352	0.834	2	1	3	-34.03	0.453	537-73-5	C10H10O4
HY-139262	FNC-TP	522.132	-4.933	-0.154	-4.797	10	2	9	-33.52	2.813	2457357-99-0	C9H14FN6O13P3
HY-B0187	Doripenem	420.510	-4.836	-0.179	-4.599	5	4	7	-44.96	4.041	148016-81-3	C15H24N4O6S2
HY-B0187A	Doripenem (monohydrate)	420.510	-4.836	-0.179	-4.599	5	4	7	-44.96	4.041	364622-82-2	C15H26N4O7S2
HY-119580B	(+)-Leucocyanidin	306.275	-4.831	-0.220	1.088	7	6	1	-30.47	0.969	69256-15-1	C15H14O7
HY-115581A	Thymidine 3',5'-diphosphate (tetrasodium)	398.162	-4.807	-0.192	-2.586	7	1	6	-30.82	2.330	118675-87-9	C10H12N2Na4O11P2
HY-N0529	Rosmarinic acid	359.315	-4.782	-0.184	1.795	6	4	7	-43.42	4.513	20283-92-5	C18H16O8
HY-B1434	7-Aminocephalosporanic acid	271.274	-4.780	-0.266	-1.969	4	0	4	-45.77	1.195	957-68-6	C10H12N2O5S
HY-N0001	(-)-Epicatechin	290.275	-4.775	-0.227	1.920	6	5	1	-30.48	0.627	490-46-0	C15H14O6
HY-N0097A	9-β-D-Arabinofuranosylguanine	283.246	-4.707	-0.235	-2.341	7	5	2	-38.35	3.072	38819-10-2	C10H13N5O5
HY-112688	H-Arg-4MβNA	331.421	-4.705	-0.196	-1.992	2	2	8	-46.08	1.472	60285-94-1	C17H23N5O2
HY-136498A	T-705RMP (ammonium)	367.186	-4.685	-0.195	-3.228	8	3	5	-34.13	3.357	2096342-42-4	C10H16FN4O9P
HY-135474	KM91104	272.263	-4.671	-0.234	1.881	5	4	3	-33.15	0.825	304481-60-5	C14H12N2O4
HY-129973	4-Chlorophenylurea	170.600	-4.653	-0.423	1.846	1	2	1	-32.37	0.383	140-38-5	C7H7ClN2O
HY-N0182	Fisetin	286.243	-4.614	-0.220	2.798	6	4	1	-31.68	0.072	528-48-3	C15H10O6
HY-N0182A	Fisetin (quarterhydrate)	286.243	-4.614	-0.220	2.798	6	4	1	-31.68	0.072		C15H10O6.1/4H2O
HY-N12485	MAO-A inhibitor 1	244.249	-4.611	-0.256	2.747	4	4	2	-35.17	0.033	119229-96-8	C14H12O4
HY-N0521	(-)-Gallocatechin	306.275	-4.597	-0.209	1.653	7	6	1	-33.26	0.150	3371-27-5	C15H14O7
HY-N0115	Gastrodin	286.284	-4.561	-0.228	-0.946	7	5	4	-41.10	4.096	62499-27-8	C13H18O7
HY-W010066	4-(1,2-Dihydroxyethyl)benzene-1,2-diol	170.167	-4.531	-0.378	0.180	4	4	2	-40.67	0.982	28822-73-3	C8H10O4
HY-W054064	6-Chloro-7-deazapurine-β-D-riboside	285.689	-4.530	-0.238	-0.341	6	3	2	-32.94	4.536	16754-80-6	C11H12ClN3O4
HY-N3517	Oxyresveratrol 3'-O-β-D-glucopyranoside	406.393	-4.517	-0.156	0.842	9	7	5	-41.74	4.090	144525-40-6	C20H22O9
HY-118773	MreB Perturbing Compound A22 (hydrochloride)	236.144	-4.513	-0.347	1.654	1	0	3	-33.78	-0.009	22816-60-0	C8H9Cl3N2S
HY-N8128	Rutarensin	657.567	-4.504	-0.096	0.781	14	4	12	-56.39	3.701	119179-04-3	C31H30O16
HY-112071	Prenalterol	226.298	-4.493	-0.281	0.134	3	3	6	-43.07	4.266	57526-81-5	C12H19NO3
HY-117737A	RRD-251	236.144	-4.490	-0.345	1.654	1	0	3	-31.04	0.011	72214-67-6	C8H9Cl3N2S
HY-103478	KHK-IN-2	372.350	-4.488	-0.173	1.281	5	3	3	-44.53	0.185	2135304-43-5	C16H19F3N4O3
HY-123055	Adenosine dialdehyde	264.222	-4.487	-0.236	-2.265	6	2	5	-34.83	0.273	34240-05-6	C10H11N5O4
HY-124161	SCH54292	520.563	-4.487	-0.125	0.922	9	6	9	-51.00	4.256	188480-51-5	C24H28N2O9S
HY-N6876	Secologanoside	388.331	-4.485	-0.166	-3.636	7	4	7	-33.61	1.102	59472-23-0	C16H22O11
HY-135867F	NHC-diphosphate (triammonium)	416.156	-4.475	-0.172	-3.069	10	4	7	-35.01	1.677		C9H24N6O12P2
HY-131583	MP265	201.699	-4.475	-0.373	0.989	1	0	3	-32.11	1.997	544-47-8	C8H10Cl2N2S
HY-111846	PROTAC ERα Degrader-2	764.991	-4.467	-0.081	2.209	9	6	20	-41.57	4.137	1351169-29-3	C42H61N5O8
HY-N0240	Herbacetin	302.243	-4.461	-0.203	2.531	7	5	1	-30.41	2.409	527-95-7	C15H10O7
HY-122094	Steppogenin	288.259	-4.458	-0.212	2.030	6	4	1	-36.94	0.608	56486-94-3	C15H12O6
HY-N10543A	3-p-Coumaroylquinic acid	337.309	-4.426	-0.184	-0.933	6	4	5	-33.54	3.409	1899-30-5	C16H18O8
HY-16558	Butein	272.260	-4.419	-0.221	2.526	5	4	3	-34.14	1.803	487-52-5	C15H12O5
HY-P1853	Abz-FR-K(Dnp)-P-OH	831.893	-4.386	-0.073	-0.296	4	5	23	-60.17	4.870	500799-61-1	C39H49N11O10
HY-12895	SKI V	254.245	-4.379	-0.230	2.602	4	2	1	-32.88	3.682	24418-86-8	C15H10O4
HY-10249A	AKT Kinase Inhibitor	358.383	-4.374	-0.168	-0.716	7	3	7	-46.36	2.014	842148-40-7	C16H19N7O3
HY-10249D	AKT Kinase Inhibitor (hydrochloride)	358.383	-4.374	-0.168	-0.716	7	3	7	-46.36	2.014	3026697-00-4	C16H20ClN7O3
HY-153384	EAPB 02303	306.327	-4.297	-0.187	3.145	4	3	2	-30.30	3.282	1958290-51-1	C17H14N4O2
HY-17563	2'-Deoxyguanosine	267.246	-4.295	-0.226	-1.575	6	4	2	-33.84	2.409	961-07-9	C10H13N5O4
HY-136548B	Tenofovir diphosphate (disodium)	443.145	-4.293	-0.159	-4.230	9	1	9	-34.11	3.435	2738719-07-6	C9H14N5Na2O10P3
HY-160768	OTUB2-IN-1	432.477	-4.286	-0.148	1.334	3	0	8	-39.23	1.805		C19H18N2O6S2
HY-15900	Voxtalisib	270.296	-4.284	-0.214	1.214	4	2	2	-31.94	0.248	934493-76-2	C13H14N6O
HY-162080	METTL1-WDR4-IN-1	241.273	-4.274	-0.267	0.019	4	4	3	-38.35	0.737	374705-10-9	C8H11N5O2S
HY-G0004	Acetaminophen metabolite 3-hydroxy-acetaminophen	167.166	-4.267	-0.356	0.416	3	3	1	-32.80	0.474	37519-14-5	C8H9NO3
HY-147356	ERCC1-XPF-IN-2	326.182	-4.266	-0.203	3.450	3	3	4	-38.01	0.686	1808986-37-9	C15H13Cl2NO3
HY-12023	GTx-007	441.367	-4.236	-0.137	2.315	4	3	8	-44.14	2.825	401900-40-1	C19H18F3N3O6
HY-W013857	Lavendustin C	274.255	-4.227	-0.211	1.347	3	4	4	-35.84	0.657	125697-93-0	C14H13NO5
HY-100330	YM348	244.319	-4.220	-0.234	0.915	2	1	3	-35.47	1.221	372163-84-3	C14H17N3O
HY-113469	Cyclic GMP	344.202	-4.211	-0.183	-2.346	8	3	1	-30.40	2.350	7665-99-8	C10H12N5O7P
HY-113469A	Cyclic GMP (sodium)	344.202	-4.211	-0.183	-2.346	8	3	1	-30.40	2.350	40732-48-7	C10H11N5NaO7P
HY-N11729	Pyrogallol-phloroglucinol-6,6-bieckol	973.753	-4.207	-0.059	7.481	22	14	9	-61.37	2.322	1415504-32-3	C48H30O23
HY-113556	Sappanone A	284.271	-4.172	-0.199	2.597	5	3	1	-30.37	3.420	102067-84-5	C16H12O5
HY-16938	5'-Methylthioadenosine	297.338	-4.150	-0.208	-0.864	7	3	3	-39.52	4.426	2457-80-9	C11H15N5O3S
HY-13239	LY2979165	354.367	-4.145	-0.173	-4.580	3	3	6	-35.76	2.109	1311385-32-6	C13H22N6O6S
HY-117889	PARP14 inhibitor H10	556.582	-4.112	-0.105	-1.122	7	4	14	-41.40	1.618	2084811-68-5	C24H27N7O7S
HY-105284	Sulopenem	348.441	-4.109	-0.196	-0.911	4	1	4	-51.31	3.136	120788-07-0	C12H15NO5S3
HY-W002484	3-Hydroxy-4-methoxyacetophenone	166.178	-4.103	-0.342	1.286	3	1	2	-34.44	1.358	6100-74-9	C9H10O3
HY-116174	Omaciclovir	253.263	-4.091	-0.227	-1.494	5	4	5	-31.30	2.791	124265-89-0	C10H15N5O3
HY-108466	Ro 08-2750	270.250	-4.086	-0.204	2.324	5	1	1	-30.11	-0.000	37854-59-4	C13H10N4O3
HY-101071A	Monastrol	292.359	-4.067	-0.203	2.434	3	3	4	-34.22	2.329	329689-23-8	C14H16N2O3S
HY-136742	BACE2-IN-1	618.726	-4.060	-0.090	5.220	3	3	13	-67.21	4.658	1676107-08-6	C36H38F3N3O3
HY-W002773	Methyl isovanillate	182.178	-4.059	-0.312	1.402	4	1	3	-34.30	1.955	6702-50-7	C9H10O4
HY-109854	(S)-Lisofylline	280.329	-4.040	-0.202	1.601	4	1	5	-39.73	3.594	100324-80-9	C13H20N4O3
HY-126042	(±)-Lisofylline	280.329	-4.040	-0.202	1.601	4	1	5	-39.73	3.594	6493-06-7	C13H20N4O3
HY-13417A	AICAR (phosphate)	258.236	-4.028	-0.224	-2.709	6	5	3	-34.46	1.926	681006-28-0	C9H17N4O9P
HY-14773	Mirabegron	397.523	-4.025	-0.144	0.847	3	4	9	-49.23	2.425	223673-61-8	C21H24N4O2S
HY-59132	2-Amino-1-phenylethanol	138.191	-3.983	-0.398	-0.580	1	2	2	-31.33	0.828	7568-93-6	C8H11NO
HY-100740	Lanabecestat	412.539	-3.949	-0.127	3.711	4	0	2	-45.43	0.118	1383982-64-6	C26H28N4O
HY-112456	IKK2-IN-4	261.304	-3.943	-0.219	1.938	2	3	3	-35.63	0.020	354811-10-2	C12H11N3O2S
HY-141891	M435-1279	418.473	-3.935	-0.141	1.504	4	3	3	-33.23	0.704	1359431-16-5	C18H17N3O5S2
HY-W265757	4-Ethylcatechol	138.168	-3.924	-0.392	2.238	2	2	1	-30.93	0.868	1124-39-6	C8H10O2
HY-149207	Tyrosinase-IN-11	274.276	-3.871	-0.194	2.656	5	4	4	-32.34	3.187	240797-64-2	C15H14O5
HY-145125	SJ995973	730.292	-3.853	-0.076	4.329	8	3	13	-63.82	1.694	2882065-25-8	C37H40ClN7O5S
HY-N0943	(-)-Epiafzelechin	274.276	-3.823	-0.191	2.188	5	4	1	-33.24	0.636	24808-04-6	C15H14O5
HY-10111	TG100-115	346.351	-3.822	-0.147	2.904	5	4	2	-35.12	1.429	677297-51-7	C18H14N6O2
HY-144627	PROTAC Axl Degrader 2	713.806	-3.802	-0.072	3.782	8	5	14	-50.50	2.452		C38H39N11O4
HY-Z0548	Methyl 3,4-dihydroxybenzoate	168.151	-3.800	-0.317	1.151	4	2	2	-31.96	0.834	2150-43-8	C8H8O4
HY-120951	PFM39	219.267	-3.797	-0.253	1.250	3	1	1	-34.02	0.003	1310744-67-2	C10H9N3OS
HY-10074	TPCA-1	279.295	-3.788	-0.199	2.144	2	3	3	-37.74	0.029	507475-17-4	C12H10FN3O2S
HY-16902	RO9021	356.454	-3.780	-0.145	1.269	4	4	5	-47.81	1.026	1446790-62-0	C18H25N7O
HY-114495	Caerulomycin A	229.240	-3.765	-0.221	2.678	5	1	3	-37.99	0.466	21802-37-9	C12H11N3O2
HY-108992	Deoxynyboquinone	283.266	-3.763	-0.179	2.328	5	0	0	-34.81	0.000	96748-86-6	C15H12N2O4
HY-78446	KSD 2405	124.141	-3.754	-0.417	0.958	2	2	1	-30.59	1.383	620-24-6	C7H8O2
HY-76260	Faropenem sodium	284.313	-3.742	-0.197	-1.022	4	1	3	-45.18	2.988	122547-49-3	C12H14NNaO5S
HY-N8363	Isoscutellarein	286.243	-3.739	-0.178	2.798	6	4	1	-32.43	0.100	41440-05-5	C15H10O6
HY-107360	Lobenzarit (disodium)	289.677	-3.732	-0.187	1.898	0	1	4	-37.25	0.363	64808-48-6	C14H8ClNNa2O4
HY-12509	PEPA	402.442	-3.715	-0.143	2.149	4	2	9	-41.19	4.114	141286-78-4	C16H16F2N2O4S2
HY-N3373	Loganetin	228.247	-3.715	-0.232	-0.334	5	2	2	-35.74	0.118	29748-10-5	C11H16O5
HY-19959	(Z)-Mirin	220.251	-3.713	-0.248	1.730	4	1	1	-34.25	0.000	1198097-97-0	C10H8N2O2S
HY-112292	GW806742X	573.558	-3.709	-0.093	6.852	6	4	9	-50.85	0.705	579515-63-2	C25H22F3N7O4S
HY-112292A	GW806742X (hydrochloride)	573.558	-3.709	-0.093	6.852	6	4	9	-50.85	0.705		C25H23ClF3N7O4S
HY-43057	iBu-rG	353.337	-3.705	-0.148	-1.345	8	5	4	-38.81	3.916	64350-24-9	C14H19N5O6
HY-N0774	Isofraxidin	222.199	-3.696	-0.231	1.711	5	1	2	-30.49	1.366	486-21-5	C11H10O5
HY-16767	Doravirine	425.757	-3.695	-0.127	3.806	5	1	6	-41.01	1.025	1338225-97-0	C17H11ClF3N5O3
HY-10079	CHS-828	371.873	-3.685	-0.142	3.940	4	0	12	-57.97	4.704	200484-11-3	C19H22ClN5O
HY-U00050	(E)-10-Hydroxynortriptyline	280.393	-3.683	-0.175	1.903	1	2	3	-41.67	1.675	47132-16-1	C19H21NO
HY-N2093	Vicine	304.262	-3.682	-0.175	-2.854	7	7	3	-34.25	4.128	152-93-2	C10H16N4O7
HY-W069721	N-Acetylsulfanilamide	214.245	-3.682	-0.263	-0.376	3	2	2	-33.75	0.600	121-61-9	C8H10N2O3S
HY-N6810	Thymol	150.222	-3.641	-0.331	3.243	1	1	1	-32.21	1.281	89-83-8	C10H14O
HY-108013	Armillarisin A	234.210	-3.630	-0.214	0.880	5	2	2	-30.71	1.145	53696-74-5	C12H10O5
HY-148523	HQ005	361.447	-3.627	-0.151	1.542	5	3	6	-48.20	0.405	2750644-31-4	C15H15N5O2S2
HY-B0210A	Cefoperazone (sodium salt)	644.669	-3.611	-0.082	-0.689	10	3	9	-51.65	4.461	62893-20-3	C25H26N9NaO8S2
HY-19957	Zoligratinib	356.390	-3.595	-0.133	2.434	3	3	3	-48.49	0.534	1265229-25-1	C20H16N6O
HY-15484	Pifithrin-α (hydrobromide)	287.407	-3.586	-0.179	3.558	1	1	3	-34.19	3.969	63208-82-2	C16H19BrN2OS
HY-B0121	Sumatriptan succinate	296.414	-3.559	-0.178	-0.640	2	2	6	-36.80	0.625	103628-48-4	C18H27N3O6S
HY-B0121B	Sumatriptan	296.414	-3.559	-0.178	-0.640	2	2	6	-36.80	0.625	103628-46-2	C14H21N3O2S
HY-133124	PARP/PI3K-IN-1	660.637	-3.538	-0.074	4.112	7	2	6	-47.25	4.719	2337386-47-5	C33H28F4N8O3
HY-B1742	Proxyphylline	238.248	-3.525	-0.207	0.502	4	1	2	-36.01	0.118	603-00-9	C10H14N4O3
HY-Y0603	3-Hydroxyacetophenone	136.152	-3.514	-0.351	1.303	2	1	1	-31.10	1.121	121-71-1	C8H8O2
HY-10213	SNX-5422	522.552	-3.496	-0.094	1.757	5	3	8	-59.51	2.335	908115-27-5	C25H30F3N5O4
HY-N7099	Cue-lure	206.244	-3.488	-0.233	1.679	3	0	5	-41.36	0.012	3572-06-3	C12H14O3
HY-B0508	Ornidazole	219.629	-3.470	-0.248	0.592	2	1	4	-37.08	2.923	16773-42-5	C7H10ClN3O3
HY-Y1426	2'-Hydroxyacetophenone	136.152	-3.452	-0.345	1.303	2	1	1	-32.42	0.037	118-93-4	C8H8O2
HY-P0081	Bax inhibitor peptide V5	587.808	-3.452	-0.086	-2.578	5	5	18	-55.14	1.539	579492-81-2	C27H50N6O6S
HY-124735	RH01687	336.762	-3.446	-0.157	2.431	2	2	4	-30.49	0.179	302901-13-9	C12H9ClN6O2S
HY-101846	AX-15836	649.798	-3.423	-0.074	1.409	7	1	7	-55.07	3.591	2035509-96-5	C32H40N8O5S
HY-118651	Griseoluteic acid	283.266	-3.417	-0.163	1.365	4	1	3	-35.22	0.602	489-76-9	C15H12N2O4
HY-130709	PROTAC CDK2/9 Degrader-1	816.864	-3.397	-0.057	-1.910	10	7	14	-49.43	3.114	2408641-24-5	C40H41N13O7
HY-137431	Asundexian	592.942	-3.396	-0.083	4.805	6	2	9	-40.85	3.489	2064121-65-7	C26H21ClF4N6O4
HY-B1309	Metacetamol	151.166	-3.385	-0.308	0.683	2	2	1	-31.75	0.741	621-42-1	C8H9NO2
HY-B1267	Sulfaguanidine	214.247	-3.359	-0.240	-0.377	3	1	2	-33.94	0.496	57-67-0	C7H10N4O2S
HY-148754	PARP10-IN-3	256.263	-3.357	-0.177	1.332	3	2	4	-36.54	0.301	2225800-19-9	C14H12N2O3
HY-B1587	Carbazochrome	235.224	-3.357	-0.197	-1.782	3	2	1	-30.53	0.235	69-81-8	C10H12N4O3
HY-158991	I1421	343.361	-3.354	-0.134	2.737	4	2	5	-34.86	4.890		C18H18FN3O3
HY-160885A	NH2-Gly-PAB-Exatecan-D-glucuronic acid (formic)	833.788	-3.353	-0.056	0.219	13	7	10	-56.56	3.395		C41H42FN5O16
HY-W089538	2-Ethyl-6-methylphenol	136.195	-3.352	-0.335	2.991	1	1	1	-30.90	0.907	1687-64-5	C9H12O
HY-151902	SJ988497	688.752	-3.349	-0.066	2.578	8	5	13	-60.72	0.748	2595365-41-4	C36H36N10O5
HY-125085	ALDH3A1-IN-3	349.368	-3.342	-0.139	1.921	3	2	5	-46.31	3.725	315239-63-5	C15H15N3O5S
HY-W087988	3-Pentanol	88.151	-3.323	-0.554	1.416	1	1	2	-32.91	0.000	584-02-1	C5H12O
HY-W041019	5-Hydroxytryptophol	177.205	-3.322	-0.256	1.057	2	3	2	-30.08	0.153	154-02-9	C10H11NO2
HY-111786	LHC-165	600.541	-3.313	-0.079	1.986	4	1	14	-35.04	3.012	1258595-14-0	C29H32F2N3O7P
HY-W101415	1-Phenyl-2-propanol	136.195	-3.302	-0.330	1.924	1	1	2	-39.36	1.432	698-87-3	C9H12O
HY-149669	PH14	653.747	-3.294	-0.069	4.659	8	5	13	-62.93	3.020		C34H39N9O5
HY-107150	Reproxalap	236.703	-3.281	-0.205	2.341	2	2	1	-37.11	0.000	916056-79-6	C12H13ClN2O
HY-122356A	Ambazone	237.288	-3.279	-0.205	-0.463	3	2	3	-34.81	0.264	539-21-9	C8H11N7S
HY-118762	KGP94	350.244	-3.275	-0.164	3.997	2	3	4	-32.42	1.911	1131456-28-4	C14H12BrN3OS
HY-12445	Asnuciclib	394.452	-3.265	-0.126	2.283	5	3	5	-44.35	2.735	1421693-22-2	C15H15FN6O2S2
HY-101383	PF-01247324	330.603	-3.258	-0.163	3.623	2	2	2	-44.69	1.024	875051-72-2	C13H10Cl3N3O
HY-10619	Niraparib	321.405	-3.254	-0.136	0.886	2	2	3	-38.15	2.148	1038915-60-4	C19H20N4O
HY-10619A	Niraparib (hydrochloride)	321.405	-3.254	-0.136	0.886	2	2	3	-38.15	2.148	1038915-64-8	C19H21ClN4O
HY-10619B	Niraparib (tosylate)	321.405	-3.254	-0.136	0.886	2	2	3	-38.15	2.148	1038915-73-9	C26H28N4O4S
HY-10619E	Niraparib (tosylate hydrate)	321.405	-3.254	-0.136	0.886	2	2	3	-38.15	2.148	1613220-15-7	C26H30N4O5S
HY-13277	IRAK inhibitor 3	439.497	-3.248	-0.105	2.534	6	2	7	-52.20	0.386	1012343-93-9	C21H21N5O4S
HY-128578	KPLH1130	283.289	-3.246	-0.155	3.396	4	3	2	-31.71	1.368	906669-07-6	C15H13N3O3
HY-124762	TNIK-IN-1	395.443	-3.246	-0.116	2.041	4	4	6	-48.66	0.400	933886-36-3	C19H17N5O3S
HY-W130204	N-Acetyl-2′-deoxycytidine	269.259	-3.237	-0.170	-0.524	6	3	3	-34.58	0.753	32909-05-0	C11H15N3O5
HY-17422	Acyclovir	225.209	-3.235	-0.202	-1.385	5	3	4	-33.26	0.087	59277-89-3	C8H11N5O3
HY-154147	2’-Deoxy-N1-methylguanosine	281.273	-3.223	-0.161	-1.081	6	3	2	-38.51	1.926	5132-79-6	C11H15N5O4
HY-117393	Bisindolylmaleimide III	385.449	-3.132	-0.108	0.841	2	3	5	-33.56	2.698	137592-43-9	C23H20N4O2
HY-122844	Ifebemtinib	589.575	-3.100	-0.074	2.282	6	2	8	-53.26	4.645	1227948-82-4	C28H28F4N6O4
HY-108585A	VU591	368.311	-3.098	-0.115	1.757	3	2	6	-39.30	3.022	1222810-74-3	C16H12N6O5
HY-W012618	1-Phenyl-1-propanol	136.195	-3.096	-0.310	2.127	1	1	2	-31.78	0.263	93-54-9	C9H12O
HY-100798	Phaclofen	249.636	-3.077	-0.205	-0.938	1	1	4	-33.68	0.489	114012-12-3	C9H13ClNO3P
HY-Y0189	Methyl Salicylate	152.151	-3.068	-0.279	1.418	3	1	2	-35.36	0.072	119-36-8	C8H8O3
HY-105999	APC 366	441.514	-3.054	-0.095	-1.504	4	3	9	-52.43	2.981	158921-85-8	C22H28N6O4
HY-N0231	Bavachalcone	324.380	-3.040	-0.127	4.650	4	3	5	-54.49	4.126	28448-85-3	C20H20O4
HY-13424	RITA	292.378	-3.031	-0.160	3.136	3	2	4	-49.75	2.093	213261-59-7	C14H12O3S2
HY-139201	Poly-D-lysine hydrobromide (MW 30000-70000)	418.628	-3.026	-0.104	-5.684	3	6	18	-45.19	3.412	27964-99-4	(C6H14N2O2)x.xHBr
HY-139201B	Poly-D-lysine hydrobromide (MW 84000)	418.628	-3.026	-0.104	-5.684	3	6	18	-45.19	3.412	27964-99-4	(C6H14N2O2)400.xHBr
HY-76938	Actarit	192.196	-3.015	-0.215	-0.088	1	1	3	-33.70	0.599	18699-02-0	C10H11NO3
HY-143344	NJH-2-056	782.808	-3.006	-0.053	5.692	9	3	14	-66.54	2.310	2858812-69-6	C41H40F2N6O8
HY-77173	Demethoxyencecalin	202.255	-2.996	-0.200	2.357	2	0	1	-35.27	0.594	19013-07-1	C13H14O2
HY-N3468	Isomerazin	260.292	-2.991	-0.157	2.750	4	0	4	-36.60	2.576	1088-17-1	C15H16O4
HY-12346	FH1	282.345	-2.988	-0.142	2.045	2	2	4	-37.08	1.071	2719-05-3	C17H18N2O2
HY-B1209	Etofylline	224.221	-2.974	-0.186	0.125	4	1	2	-31.14	0.000	519-37-9	C9H12N4O3
HY-149974	CDK8-IN-13	237.263	-2.971	-0.165	1.051	2	2	2	-31.13	-0.000	918523-75-8	C14H11N3O
HY-N6628	6,2'-Dihydroxyflavone	254.245	-2.946	-0.155	3.333	4	2	1	-32.38	2.158	92439-20-8	C15H10O4
HY-133091	7-Ethoxycoumarin	190.201	-2.941	-0.210	2.344	3	0	2	-32.57	1.013	31005-02-4	C11H10O3
HY-100461	C29	284.294	-2.939	-0.140	2.556	3	1	4	-31.08	0.447	363600-92-4	C16H15NO4
HY-119222	GSK256073	255.686	-2.914	-0.171	2.237	3	1	4	-34.94	0.374	862892-90-8	C10H13ClN4O2
HY-146241	SN40	296.372	-2.904	-0.132	0.082	0	1	5	-30.65	3.457	2768663-14-3	C18H20N2O2
HY-66008	N-Acetyl mesalazine	194.168	-2.877	-0.206	-0.390	2	2	2	-31.26	0.078	51-59-2	C9H9NO4
HY-157139	ALP/Carbonic anhydrase-IN-1	224.308	-2.864	-0.168	4.314	1	0	3	-35.16	0.888	2091887-74-8	C15H16N2
HY-108543	NSC 95397	310.393	-2.861	-0.143	1.171	6	2	6	-54.15	1.092	93718-83-3	C14H14O4S2
HY-110278	ADX71743	269.346	-2.847	-0.142	3.686	3	0	2	-41.08	0.243	1431641-29-0	C17H19NO2
HY-W012653	4'-Methylacetophenone	134.179	-2.847	-0.285	2.056	1	0	1	-30.58	0.535	122-00-9	C9H10O
HY-P0102	Dipeptide diaminobutyroyl benzylamide (diacetate)	377.491	-2.844	-0.105	-3.475	3	4	9	-49.73	3.034	823202-99-9	C23H37N5O7
HY-144226	NLRP3/AIM2-IN-3	266.302	-2.838	-0.142	2.160	2	3	3	-34.25	1.054	1787787-60-3	C16H14N2O2
HY-101692	AZ-1355	299.329	-2.834	-0.129	3.140	4	1	4	-35.67	1.524	75451-07-9	C17H17NO4
HY-16420	R112	312.306	-2.827	-0.123	3.885	4	4	4	-33.83	1.037	575474-82-7	C16H13FN4O2
HY-66005	Acetaminophen	151.166	-2.822	-0.257	0.683	2	2	1	-30.30	0.289	103-90-2	C8H9NO2
HY-P5034A	Cyclo(L-Leu-D-Pro)	210.278	-2.819	-0.188	0.638	2	1	2	-32.24	0.135	32510-93-3	C11H18N2O2
HY-11034	CVT-12012	434.422	-2.817	-0.091	2.623	4	3	8	-56.80	3.514	1018675-35-8	C21H21F3N4O3
HY-146682	KS100	484.202	-2.812	-0.112	2.579	3	0	5	-37.48	3.428	2408477-54-1	C17H14Br3N3O2S
HY-B0881	Acetohexamide	323.394	-2.811	-0.128	2.929	4	1	4	-42.40	1.104	968-81-0	C15H20N2O4S
HY-124745	KY-05009	352.418	-2.807	-0.112	3.407	3	3	5	-32.58	2.789	1228280-29-2	C18H16N4O2S
HY-108585	VU591 hydrochloride	368.311	-2.794	-0.103	1.757	3	2	6	-35.90	3.022	1315380-70-1	C16H13ClN6O5
HY-109585	IRAK4-IN-7	417.431	-2.792	-0.090	1.310	7	2	4	-52.93	1.371	1801343-74-7	C21H19N7O3
HY-158128	MK-8527	308.727	-2.785	-0.133	1.249	5	4	2	-45.52	1.511	1810869-23-8	C13H13ClN4O3
HY-112859	VU0661013	711.675	-2.781	-0.056	7.824	3	0	8	-60.73	2.149	2131184-57-9	C39H39Cl2N5O4
HY-N0480	Reserpine	609.703	-2.779	-0.063	2.303	9	1	10	-63.90	3.126	50-55-5	C33H40N2O9
HY-N0480A	Reserpine (hydrochloride)	609.703	-2.779	-0.063	2.303	9	1	10	-63.90	3.126	16994-56-2	C33H41ClN2O9
HY-19687	Zopolrestat	418.377	-2.773	-0.096	3.171	3	0	5	-50.98	0.797	110703-94-1	C19H12F3N3O3S
HY-146388	Mtb ATP synthase-IN-1	323.311	-2.764	-0.115	2.415	5	2	5	-40.09	2.539	2642394-38-3	C17H13N3O4
HY-128733	Phenyl acetate	136.152	-2.763	-0.276	1.598	2	0	2	-33.98	0.037	122-79-2	C8H8O2
HY-147273	Fulimetibant	486.450	-2.759	-0.079	3.875	2	1	7	-51.52	2.401	2231142-90-6	C25H21F4N3O3
HY-14621	Zingerone	194.232	-2.745	-0.196	1.627	3	1	4	-34.41	2.726	122-48-5	C11H14O3
HY-149085	XS-060	334.378	-2.739	-0.110	3.343	4	2	5	-32.90	0.541	346721-50-4	C20H18N2O3
HY-13266A	BS-181 (hydrochloride)	381.549	-2.728	-0.097	3.212	2	3	11	-53.53	3.467	1397219-81-6	C22H33ClN6
HY-N0743	Senkyunolide A	192.260	-2.725	-0.195	3.191	2	0	3	-38.80	1.233	63038-10-8	C12H16O2
HY-101248	GR-46611	378.499	-2.721	-0.097	1.578	2	2	8	-56.21	1.555	185259-85-2	C23H27N3O2
HY-N11615	Cyclo(Pro-Val)	196.251	-2.693	-0.192	0.249	2	1	1	-30.01	0.000	5654-87-5	C10H16N2O2
HY-Y1819	2-Acetonaphthone	170.213	-2.687	-0.207	2.478	1	0	1	-30.45	0.584	93-08-3	C12H10O
HY-B0647	Butylphthalide	190.244	-2.684	-0.192	3.252	2	0	3	-34.61	0.383	6066-49-5	C12H14O2
HY-B0559	Nabumetone	228.294	-2.679	-0.158	2.803	2	0	4	-41.67	-0.000	42924-53-8	C15H16O2
HY-15303	Pritelivir	402.497	-2.673	-0.099	1.965	5	1	5	-36.75	4.968	348086-71-5	C18H18N4O3S2
HY-15303A	Pritelivir (mesylate)	402.497	-2.673	-0.099	1.965	5	1	5	-36.75	4.968	1428333-96-3	C19H22N4O6S3
HY-15303B	Pritelivir (mesylate hydrate)	402.497	-2.673	-0.099	1.965	5	1	5	-36.75	4.968	1428321-10-1	C19H24N4O7S3
HY-W042191	Oxychlororaphine	223.236	-2.660	-0.156	2.030	3	1	1	-32.32	0.000	550-89-0	C13H9N3O
HY-134635	Dehydrozingerone	192.216	-2.640	-0.189	1.498	3	1	3	-37.07	1.482	1080-12-2	C11H12O3
HY-103171	BAY 60-6583	379.444	-2.599	-0.096	2.461	5	2	7	-51.21	2.962	910487-58-0	C19H17N5O2S
HY-B0791	Altiratinib	510.477	-2.562	-0.069	3.870	5	3	8	-49.50	1.926	1345847-93-9	C26H21F3N4O4
HY-16985	Darolutamide	398.855	-2.561	-0.091	2.230	5	3	6	-50.96	1.271	1297538-32-9	C19H19ClN6O2
HY-146241B	SN40 (hydrochloride)	296.372	-2.545	-0.116	0.082	0	1	5	-33.08	3.634	2768663-15-4	C18H21ClN2O2
HY-W015616	Benzylacetone	148.207	-2.542	-0.231	1.911	1	0	3	-32.86	0.019	2550-26-7	C10H12O
HY-147240	Acloproxalap	202.258	-2.524	-0.168	1.676	2	2	1	-35.00	-0.000	1824609-67-7	C12H14N2O
HY-110101	ARN272	432.486	-2.512	-0.076	5.676	4	3	5	-54.25	4.431	488793-85-7	C27H20N4O2
HY-B1210	Pipemidic acid	303.323	-2.444	-0.111	-1.053	3	1	3	-34.98	0.974	51940-44-4	C14H17N5O3
HY-W013766	Pipemidic acid (trihydrate)	303.323	-2.442	-0.111	-1.053	3	1	3	-35.00	0.975	72571-82-5	C14H23N5O6
HY-P4517	Z-Tyr-Lys-Arg-pNA	721.820	-2.441	-0.047	-0.249	6	6	22	-60.28	3.220	108318-36-1	C35H45N9O8
HY-134598A	653-47 (hydrochloride)	371.847	-2.439	-0.094	2.132	3	3	6	-47.04	3.955	1224567-46-7	C20H20Cl2N2O3
HY-N0244	Theaflavin-3'-gallate	717.623	-2.436	-0.047	4.339	16	12	5	-56.72	1.014	28543-07-9	C36H28O16
HY-P4340A	Arg-Arg-AMC (acetate)	490.590	-2.401	-0.069	-5.024	4	3	14	-49.71	4.053		C22H33N9O4.xC2H4O2
HY-B1002	Oxolinic acid	260.228	-2.379	-0.125	1.160	3	0	2	-31.10	0.021	14698-29-4	C13H11NO5
HY-112055	DIM-C-pPhOH	338.413	-2.372	-0.091	4.377	1	3	3	-33.52	3.925	151358-47-3	C23H18N2O
HY-107599	AEG3482	280.329	-2.321	-0.129	1.080	4	1	2	-31.52	0.907	63735-71-7	C10H8N4O2S2
HY-145963	DRB18	382.894	-2.318	-0.086	5.716	2	4	6	-48.75	3.231	2863686-81-9	C22H23ClN2O2
HY-139420	Tafluprost ethyl amide	437.532	-2.315	-0.075	3.304	4	3	12	-68.52	3.962	1185851-52-8	C24H33F2NO4
HY-B1695	Methyl nicotinate	137.139	-2.266	-0.227	0.535	3	0	2	-30.54	0.010	93-60-7	C7H7NO2
HY-112915	Eg5 Inhibitor V, trans-24	423.476	-2.247	-0.070	4.597	3	2	3	-46.33	0.288	869304-55-2	C26H21N3O3
HY-14164	Zileuton	236.294	-2.242	-0.140	2.561	2	2	2	-37.31	1.197	111406-87-2	C11H12N2O2S
HY-14164A	Zileuton (sodium)	236.294	-2.242	-0.140	2.561	2	2	2	-37.31	1.197	118569-21-4	C11H11N2NaO2S
HY-108285	(Rac)-Telmesteine	204.226	-2.210	-0.170	0.425	3	0	3	-32.65	1.436	127657-29-8	C7H11NO4S
HY-10284	Linagliptin	473.562	-2.205	-0.063	2.478	5	1	4	-51.66	3.197	668270-12-0	C25H28N8O2
HY-120018	VPC-13566	258.326	-2.198	-0.110	4.227	1	1	1	-35.93	0.264	218464-59-6	C18H14N2
HY-122695	FEN1-IN-2	392.416	-2.197	-0.078	0.938	3	1	4	-38.30	0.626	824983-94-0	C20H15N3O4S
HY-W017464	NAPQI	149.150	-2.194	-0.199	0.026	3	0	0	-33.25	0.131	50700-49-7	C8H7NO2
HY-133555	mGluR2 antagonist 1	377.378	-2.187	-0.078	2.307	4	1	4	-40.26	1.484	1432728-49-8	C21H16FN3O3
HY-109191	Sovesudil	408.456	-2.176	-0.073	2.017	4	2	8	-48.92	1.724	1333400-14-8	C23H22FN3O3
HY-109191A	Sovesudil (hydrochloride)	408.456	-2.176	-0.073	2.017	4	2	8	-48.92	1.724	2984963-50-8	C23H23ClFN3O3
HY-107408	SANT 2	479.968	-2.163	-0.064	5.383	5	2	9	-48.01	2.066	329196-48-7	C26H26ClN3O4
HY-101029	MBM-55	499.573	-2.156	-0.058	1.734	4	1	9	-49.75	1.312	2083622-09-5	C28H27FN6O2
HY-14117	Enprofylline	194.194	-2.137	-0.153	0.548	3	2	2	-31.98	0.000	41078-02-8	C8H10N4O2
HY-10096	TCS2002	338.388	-2.118	-0.088	2.414	4	0	3	-43.26	3.296	1005201-24-0	C18H14N2O3S
HY-134771	YM-341619	458.447	-2.098	-0.064	3.494	4	3	7	-44.65	3.583	643082-52-4	C22H21F3N6O2
HY-136484	FEN1-IN-3	283.266	-2.090	-0.100	0.700	3	0	2	-31.78	0.336	2109805-87-8	C15H12N2O4
HY-169004	CBT-295	329.833	-2.089	-0.091	4.968	2	0	5	-50.35	2.764		C18H20ClN3O
HY-B0537	Pentamidine	342.445	-1.917	-0.077	-0.770	2	0	10	-30.88	3.305	100-33-4	C19H24N4O2
HY-12290	Arg-Gly-Asp-Ser	433.425	-1.832	-0.061	-8.804	4	5	15	-39.93	3.374	91037-65-9	C15H27N7O8
HY-101073	Salermide	394.477	-1.789	-0.060	5.349	3	2	5	-43.60	3.254	1105698-15-4	C26H22N2O2
HY-I0678	Regorafénib N-oxyde (M2)	498.825	-1.763	-0.052	2.636	3	3	6	-47.81	3.418	835621-11-9	C21H15ClF4N4O4
HY-139056	SU0268	475.571	-1.757	-0.052	3.422	4	2	6	-39.14	1.291	2210228-45-6	C26H25N3O4S
HY-14440	MP7	516.509	-1.698	-0.045	5.043	4	3	8	-40.69	1.337	1001409-50-2	C28H22F2N4O4
HY-117678	TG-2-IN-1	185.270	-1.619	-0.135	0.657	1	0	3	-32.11	0.150	135273-74-4	C8H13ClN2OS
HY-147886	PARP1-IN-11	296.285	-1.610	-0.073	1.220	4	3	2	-31.83	0.023	2482484-87-5	C16H12N2O4
HY-149878	BD-9136	825.977	-1.551	-0.026	1.542	8	1	9	-63.43	3.537	3037514-38-5	C44H44N10O5S
HY-B0985	Phenazopyridine (hydrochloride)	213.244	-1.536	-0.096	2.639	3	2	2	-30.52	0.541	136-40-3	C11H12ClN5
HY-B0985A	Phenazopyridine	213.244	-1.536	-0.096	2.639	3	2	2	-30.52	0.541	94-78-0	C11H11N5
HY-132991	ML 2-14	847.673	-1.519	-0.028	7.687	7	1	12	-47.57	3.850		C40H38BrCl2N7O3S
HY-13769A	TPT-260 (Dihydrochloride)	262.420	-1.471	-0.098	-1.452	2	0	6	-37.40	2.188	2076-91-7	C8H14Cl2N4S3
HY-16961	Sitravatinib	630.699	-1.305	-0.029	3.708	6	3	12	-54.54	2.671	1123837-84-2	C33H29F2N5O4S
HY-18303	AMG-47a	536.582	-1.275	-0.033	3.715	4	2	8	-64.25	2.623	882663-88-9	C29H28F3N5O2
HY-136241	OT-82	424.482	-1.225	-0.038	4.054	3	2	7	-51.50	3.720	1800487-55-1	C26H21FN4O
HY-123450	S116836	502.503	-1.050	-0.028	4.680	4	2	7	-59.76	1.296	1257628-57-1	C27H21F3N6O
HY-120475A	PBT434 (mesylate)	302.162	-1.035	-0.054	0.507	2	1	3	-32.23	0.928	2387898-69-1	C13H17Cl2N3O5S
HY-108011	Naftazone	215.213	-0.777	-0.049	0.884	3	2	1	-34.41	0.080	15687-37-3	C11H9N3O2
HY-130665	TL12-186	932.484	-0.602	-0.009	2.212	11	5	20	-56.01	4.513	2250025-88-6	C44H51ClN10O9S
HY-134434	Z-Arg-Arg-AMC (hydrochloride)	623.718	0.276	0.006	-1.576	6	3	18	-48.68	3.527	136132-67-7	C30H40ClN9O6
HY-W376701	Guanadrel	214.290	0.649	0.043	-1.388	2	0	3	-38.21	0.181	40580-59-4	C10H19N3O2
HY-107725	BIBO3304	530.655	1.223	0.031	0.424	3	4	14	-42.00	2.952	191868-14-1	C31H36F3N7O5

## Sheet: Table S19
Table S18 List of 1,449 candidate compounds identified from the HY-L901P Library by virtual screening against THY1.
Cat. No.	Name	Molecular Weight	Docking Score	Ligand Efficiency (kcal/mol)	CLogP	Hydrogen Bond Acceptors	Hydrogen Bond Donors	Rotatable Bonds	Binding Free Energy	Ligand Strain Energy	CAS
HY-QS08583750		344.313	-6.364	-0.277	-5.7612	11.0	9.0	8.0	-38.38	2.965
HY-Q83497		383.408	-5.698	-0.204	0.1816	5.0	4.0	6.0	-37.73	1.321
HY-Q65974		314.301	-5.287	-0.230	0.1247	5	3	5	-31.07	1.018
HY-Q83502		421.413	-5.261	-0.170	0.5664	6.0	4.0	7.0	-40.01	1.131
HY-Q70138		379.420	-5.124	-0.183	1.3152	5	3	6	-43.18	4.892
HY-Q43882		311.729	-5.082	-0.242	0.9429	6.0	3.0	7.0	-46.98	1.300
HY-Q83498		397.435	-4.954	-0.171	0.4292	5	4	7	-32.77	4.259
HY-Q43861	1-(4-(5-(((5-Amino-1H-tetrazol-1-yl)amino)methyl)furan-2-yl)phenyl)ethan-1-ol	300.322	-4.893	-0.222	1.3123	8.0	3.0	5.0	-37.17	1.630	894858-54-9
HY-Q84113		382.440	-4.890	-0.181	2.1992	5.0	3.0	5.0	-39.80	1.815
HY-I0374B	(R)-4-(4-((3-amino-2-hydroxypropyl)amino)phenyl)morpholin-3-one (dihydrochloride)	338.235	-4.889	-0.257	0.6249	5.0	3.0	5.0	-39.33	0.219	2444009-64-5
HY-Z6448	N-(4-(4-Acetamido-2-hydroxyphenoxy)phenyl)acetamide (Paracetamol Impurity)	300.314	-4.672	-0.212	3.1013	4.0	3.0	4.0	-39.23	4.790	2514961-29-4
HY-Q76510		391.431	-4.553	-0.157	2.454	5	3	6	-55.02	1.893
HY-I0374C	(S)-4-(4-((3-amino-2-hydroxypropyl)amino)phenyl)morpholin-3-one (dihydrochloride)	338.235	-4.532	-0.239	0.6249	5.0	3.0	5.0	-40.73	0.042	2304439-07-2
HY-Q03267		381.432	-4.521	-0.161	3.82272	7.0	2.0	6.0	-44.75	2.222	850826-56-1
HY-QS02553658		330.178	-4.502	-0.237	1.1109	4.0	3.0	1.0	-36.27	1.036
HY-Q76325		351.410	-4.502	-0.173	1.87192	4	3	6	-51.85	1.780
HY-Q77582		324.384	-4.485	-0.187	2.0294	5	1	7	-45.48	4.038
HY-W188779	2-Chloro-5-(methylsulfanyl)benzamide	201.678	-4.475	-0.373	2.1608	2.0	1.0	2.0	-40.67	0.085	548456-77-5
HY-Q57530		379.420	-4.355	-0.156	1.1838	5	3	6	-39.25	3.346
HY-W114158	(S)-2-((tert-Butoxycarbonyl)amino)-3-(3-fluoro-4-hydroxyphenyl)propanoicacid	299.298	-4.348	-0.207	2.0517	4.0	3.0	4.0	-36.41	2.824	125218-33-9
HY-Q47214		385.851	-4.338	-0.161	3.1364	3.0	3.0	8.0	-55.58	1.936
HY-Q80047		418.884	-4.308	-0.144	4.4411	3.0	3.0	6.0	-50.59	2.242
HY-Q57278		371.828	-4.297	-0.165	2.84762	4	3	5	-52.52	1.752
HY-Q83698		389.450	-4.285	-0.148	2.5497	3	3	6	-39.66	1.677
HY-Q57538		420.454	-4.284	-0.143	1.7544	7	3	6	-39.38	2.793
HY-Q65423		366.417	-4.280	-0.159	2.6161	4.0	2.0	8.0	-44.99	2.581
HY-Q67843		389.480	-4.277	-0.153	4.655	3	3	6	-55.84	0.268
HY-Q71386		384.461	-4.271	-0.158	1.1351	6	2	5	-49.08	2.249
HY-Q24549		316.401	-4.269	-0.186	2.6399	4.0	1.0	8.0	-34.34	3.286	941999-98-0
HY-QS02742703		407.408	-4.260	-0.152	-1.291	7.0	4.0	7.0	-34.46	0.877
HY-Q71121		464.520	-4.256	-0.122	5.11112	4.0	3.0	7.0	-53.98	4.410
HY-Q43223		362.792	-4.228	-0.169	3.7969	5.0	2.0	7.0	-52.42	0.461
HY-W047911	5-Chloro-2-(methylthio)pyrimidine-4-carboxamide	203.654	-4.218	-0.352	0.9508	4.0	1.0	2.0	-38.91	1.285	902243-56-5
HY-Q64306		344.396	-4.209	-0.175	2.3916	5	3	6	-39.09	0.499
HY-Q25461		327.409	-4.182	-0.182	3.4041	4.0	1.0	3.0	-37.17	0.768	927536-63-8
HY-Q46189		322.463	-4.180	-0.199	3.3425	7.0	1.0	6.0	-54.32	3.815
HY-Q47508		354.482	-4.179	-0.190	1.3348	7.0	2.0	6.0	-53.09	4.318	874879-97-7
HY-Q73100		426.929	-4.155	-0.143	3.4323	5	2	6	-55.12	2.390
HY-Q76404		408.433	-4.134	-0.138	3.1903	5.0	2.0	7.0	-53.51	0.067
HY-QS09793661		380.397	-4.127	-0.159	2.3604	6.0	3.0	8.0	-60.52	3.672
HY-Q73709		421.928	-4.107	-0.137	4.9725	2.0	3.0	7.0	-59.25	2.170
HY-Q76315		346.778	-4.104	-0.171	1.77782	5.0	3.0	5.0	-50.07	1.007
HY-Q81681		411.443	-4.102	-0.141	2.4853	7.0	3.0	6.0	-51.07	2.309
HY-43801	2-(2-((tert-Butoxycarbonyl)amino)-6-oxo-1H-purin-9(6H)-yl)acetic acid	309.282	-4.100	-0.186	0.5512	7.0	3.0	3.0	-39.16	0.630	1028077-12-4
HY-Q18252		333.381	-4.100	-0.186	1.0442	5.0	2.0	6.0	-48.16	3.323	1351640-89-5
HY-Q00348		301.346	-4.094	-0.186	2.4839	4.0	2.0	6.0	-40.74	2.985
HY-400994	4-(4-Methoxyphenyl)butanamide	193.246	-4.081	-0.292	1.5032	2.0	1.0	5.0	-32.67	0.703	2222-15-3
HY-Q47035		309.351	-4.080	-0.194	0.215	6.0	2.0	6.0	-35.27	0.518	941904-72-9
HY-Q46923		320.378	-4.064	-0.185	0.51502	7.0	3.0	4.0	-35.74	2.095
HY-Q48571		300.727	-4.063	-0.214	0.8705	5.0	2.0	4.0	-31.53	2.055
HY-Q27228		420.387	-4.061	-0.135	4.9509	6.0	1.0	6.0	-43.08	1.222	903185-84-2
HY-Q18026		327.388	-4.059	-0.169	1.7775	7.0	2.0	6.0	-40.57	2.789	2380060-35-3
HY-W285681	3-(3,4,5-Trimethoxyphenyl)-[1,2,4]triazolo[3,4-b][1,3,4]thiadiazol-6-amine	307.330	-4.049	-0.193	1.4608	9.0	1.0	4.0	-32.65	3.272	880363-74-6
HY-Q08905	3-[3-(3-bromophenyl)-1,2,4-oxadiazol-5-yl]-1,2-dihydropyridin-2-one	318.130	-4.044	-0.213	2.8544	4.0	1.0	2.0	-37.88	0.034
HY-Q64547		368.462	-4.043	-0.156	3.61412	4	3	4	-35.37	3.384
HY-Q73103		406.511	-4.029	-0.139	3.169	5.0	2.0	7.0	-51.93	3.675
HY-Q46914		385.518	-4.025	-0.155	3.2512	7.0	2.0	5.0	-51.19	0.286
HY-Q42094		388.489	-3.994	-0.148	2.9593	7.0	2.0	10.0	-56.37	2.483
HY-Q05211		359.382	-3.988	-0.153	1.77102	6.0	2.0	6.0	-46.73	2.419
HY-Q18403		317.389	-3.967	-0.172	2.35254	3.0	2.0	5.0	-32.11	4.000	942034-05-1
HY-Q23016		349.312	-3.964	-0.159	3.4668	3.0	3.0	3.0	-30.11	2.178	317814-57-6
HY-Q73091		440.956	-3.961	-0.132	3.3612	5	2	7	-58.35	-0.020
HY-Q69736		315.358	-3.957	-0.180	1.778	5	3	5	-42.88	0.965
HY-Q82822		354.366	-3.954	-0.152	1.9486	5.0	3.0	6.0	-42.35	1.310
HY-Q64310		315.358	-3.935	-0.179	1.778	5	3	5	-41.56	0.200
HY-Q06848		487.580	-3.935	-0.112	3.2524	8.0	2.0	7.0	-52.09	2.101	1676054-88-8
HY-Q47653		353.443	-3.933	-0.157	4.6786	5.0	0.0	7.0	-47.81	0.526	1219589-87-3
HY-Q38961		302.157	-3.931	-0.207	3.3177	2.0	1.0	2.0	-35.60	0.038
HY-Q27279		323.418	-3.927	-0.178	1.1137	4.0	1.0	4.0	-47.85	1.564	2310140-58-8
HY-Q50366		324.767	-3.923	-0.171	3.8444	2.0	2.0	3.0	-31.93	0.442
HY-Q64290		344.396	-3.920	-0.163	1.6792	5	3	6	-41.88	2.707
HY-Q73113		433.537	-3.915	-0.126	3.6553	5	2	4	-57.39	3.277
HY-Q16961		322.361	-3.907	-0.170	1.101	5.0	3.0	4.0	-40.77	2.745	2034568-95-9
HY-Q66947		416.546	-3.897	-0.130	6.0053	3	2	7	-57.63	3.204
HY-Q22550		338.429	-3.889	-0.169	1.74412	5.0	2.0	7.0	-40.65	2.478	1790210-17-1
HY-Q76353		370.840	-3.887	-0.150	3.44482	4	2	6	-53.12	0.494
HY-QS08806965		222.220	-3.884	-0.243	0.41262	4.0	2.0	3.0	-35.86	0.250
HY-Q64595		326.381	-3.882	-0.169	1.9435	4	2	3	-41.81	2.556
HY-Q41917		410.341	-3.872	-0.161	2.34804	4.0	3.0	5.0	-54.07	1.311
HY-Q30306		310.422	-3.864	-0.176	4.51554	2.0	2.0	4.0	-33.07	0.047	681217-68-5
HY-401007	2-(4-Acetamidophenyl)acetamide	192.218	-3.861	-0.276	0.6728	2.0	2.0	3.0	-34.94	0.764	1060283-53-5
HY-Q04419		338.363	-3.855	-0.154	3.6192	5.0	2.0	3.0	-45.41	2.133
HY-401006		147.177	-3.844	-0.349	1.4285	1.0	1.0	2.0	-33.07	0.000	3661-73-2
HY-Z9132	(1S,2S,5S)-6-(Benzyloxy)-7-oxo-1,6-diazabicyclo[3.2.1]octane-2-carboxamide (Avibactam Impurity)	275.308	-3.842	-0.192	0.8721	3.0	1.0	4.0	-34.63	0.567	2064219-16-3
HY-400997	6-Ethoxynicotinamide	166.180	-3.835	-0.320	0.5792	3.0	1.0	3.0	-34.26	0.906	473693-84-4
HY-Q70990		374.400	-3.832	-0.137	3.5815	4	3	6	-52.87	0.424
HY-Q35543		332.400	-3.827	-0.159	1.9313	5.0	1.0	7.0	-45.91	0.859
HY-Q25033		386.839	-3.818	-0.141	3.3894	5.0	3.0	6.0	-51.26	0.662	2415628-28-1
HY-Q28588		350.422	-3.815	-0.147	3.51484	5.0	2.0	6.0	-40.48	3.163	905764-92-3
HY-Q54440		400.438	-3.810	-0.127	2.9674	3.0	4.0	6.0	-47.00	0.889
HY-Q38394		301.302	-3.809	-0.173	1.9398	5.0	2.0	5.0	-37.84	0.070
HY-Q55880		384.867	-3.800	-0.141	3.4646	3	3	6	-53.37	1.396
HY-Q68494		382.851	-3.797	-0.141	3.2186	3.0	3.0	6.0	-55.98	3.261
HY-Q65522		320.392	-3.783	-0.158	3.38372	2	1	4	-33.38	3.686
HY-Q54432		350.378	-3.783	-0.145	1.5654	3.0	3.0	4.0	-45.96	-0.019
HY-Q64569		354.435	-3.781	-0.151	2.3755	4	3	6	-37.89	3.059
HY-Q79653		340.383	-3.778	-0.151	1.739	5.0	2.0	5.0	-38.30	2.351
HY-Q58881		417.494	-3.772	-0.126	2.842	6	2	7	-50.33	1.090
HY-Q05470		342.443	-3.769	-0.151	2.8713	4.0	2.0	6.0	-38.69	3.784
HY-Q69750		356.451	-3.764	-0.151	2.6215	4	3	6	-39.80	2.637
HY-47630	Methyl 1-(3-amino-2,2-difluoropropyl)-4-bromo-1H-pyrrole-2-carboxylate	297.099	-3.762	-0.235	1.6312	4.0	1.0	4.0	-36.66	0.619
HY-Q73090		424.501	-3.761	-0.125	2.8469	5	2	7	-56.09	0.221
HY-W033723	(R)-3-((tert-Butoxycarbonyl)amino)-3-(3-hydroxyphenyl)propanoic acid	281.308	-3.748	-0.187	2.4327	4.0	3.0	4.0	-31.91	1.741	500788-89-6
HY-Q30393		375.222	-3.747	-0.163	4.7358	4.0	2.0	5.0	-36.64	3.859	879432-18-5
HY-Q64295		334.426	-3.743	-0.170	2.2358	5	3	6	-48.19	0.186
HY-Q49618		306.320	-3.738	-0.163	2.5189	5.0	1.0	4.0	-36.00	0.384
HY-Q44276		448.470	-3.737	-0.121	4.997	6.0	2.0	8.0	-49.96	1.208
HY-Q47204		379.416	-3.737	-0.133	2.489	4.0	3.0	6.0	-54.73	0.073
HY-Q78119		294.358	-3.736	-0.170	2.715	4.0	0.0	5.0	-43.32	0.135
HY-Q73632		297.314	-3.729	-0.170	1.7948	3.0	3.0	4.0	-32.48	1.819
HY-Q76194		354.380	-3.729	-0.143	2.93052	4	2	6	-51.26	0.127
HY-Q40299		301.342	-3.724	-0.169	2.5467	3.0	2.0	4.0	-35.60	3.145
HY-Q73011		440.956	-3.716	-0.124	4.4212	5	2	7	-60.28	0.184
HY-Q64303		329.380	-3.714	-0.161	1.4557	5	3	6	-43.52	0.645
HY-Q44286		301.390	-3.712	-0.169	1.26442	4.0	0.0	2.0	-37.75	0.146
HY-Q19304		358.442	-3.711	-0.143	1.8115	6.0	0.0	6.0	-35.83	0.122	1189701-39-0
HY-Q44738		390.483	-3.704	-0.128	4.94164	4.0	2.0	8.0	-52.21	2.438
HY-Q13697		317.433	-3.701	-0.161	1.7477	5.0	1.0	5.0	-48.48	3.610	2200573-80-2
HY-Q21188		328.437	-3.698	-0.161	4.157	3.0	2.0	4.0	-42.19	4.838	1049526-86-4
HY-Q68470		370.840	-3.689	-0.142	3.5357	3	3	5	-31.16	1.083
HY-Q69722		332.360	-3.688	-0.160	1.8097	4	3	5	-31.39	0.360
HY-Q81883		383.839	-3.682	-0.136	3.2525	3.0	3.0	3.0	-43.51	0.566
HY-Q07271	1-{[4-(5-ethyl-1,2,4-oxadiazol-3-yl)thiophen-2-yl]sulfonyl}-N-[(pyridin-2-yl)methyl]piperidine-3-carboxamide	461.569	-3.677	-0.119	2.4726	8.0	1.0	7.0	-57.37	2.352
HY-Q20307		371.441	-3.676	-0.136	1.39072	8.0	1.0	7.0	-52.87	1.575	927591-18-2
HY-Q69694		300.368	-3.671	-0.184	3.4864	5	2	2	-37.49	0.000
HY-Q68532		410.900	-3.669	-0.127	3.9988	3	3	6	-53.34	3.702
HY-Q17275		313.357	-3.667	-0.159	2.4532	5.0	1.0	4.0	-34.59	-0.001	1172252-48-0
HY-Q80556		287.344	-3.663	-0.183	2.563	4.0	2.0	4.0	-38.96	1.725
HY-Q70991		394.456	-3.661	-0.131	3.3207	5	3	7	-46.16	0.543
HY-W017686	tert-Butyl 6-(hydroxymethyl)-3,4-dihydroisoquinoline-2(1H)-carboxylate	263.337	-3.660	-0.193	2.4721	3.0	1.0	1.0	-31.77	3.166	622867-52-1
HY-Q08314	N-[1-(furan-2-yl)ethyl]-5-(2-methoxyethyl)-4-oxo-4H,5H-pyrazolo[1,5-a]quinoxaline-2-carboxamide	380.404	-3.654	-0.130	2.3796	7.0	1.0	6.0	-41.19	3.074
HY-I0674	4-(4-Acetamido-3-fluorophenoxy)-N-methylpicolinamide	303.293	-3.650	-0.166	2.331	4.0	2.0	4.0	-36.14	0.789	2141961-84-2
HY-Q40499		421.475	-3.649	-0.126	1.44942	7.0	2.0	9.0	-48.65	1.766
HY-Q54681		369.377	-3.643	-0.135	1.8939	6	2	6	-42.00	2.026
HY-Q54462		406.467	-3.641	-0.126	3.0289	4.0	4.0	6.0	-37.65	4.867
HY-Q49127		449.513	-3.640	-0.117	4.5244	7.0	3.0	3.0	-38.46	2.526
HY-Q65482		296.301	-3.626	-0.165	2.8	2	2	3	-31.08	0.122
HY-Q73105		440.956	-3.624	-0.121	3.8224	5	2	7	-44.23	0.490
HY-Q26983		314.382	-3.623	-0.173	1.303	4.0	0.0	4.0	-46.68	-0.027	2320861-02-5
HY-Q36258		359.123	-3.620	-0.201	2.1699	6.0	2.0	3.0	-41.41	0.124
HY-Q05967		388.510	-3.615	-0.125	4.7801	3.0	2.0	8.0	-50.06	2.401
HY-W198896	3-[4-(propan-2-yl)phenyl]propanamide	191.274	-3.614	-0.258	2.2279	1.0	1.0	4.0	-38.74	0.309	857814-15-4
HY-Q53636		320.780	-3.612	-0.164	2.0049	3.0	3.0	4.0	-41.86	1.875
HY-Q75394		353.447	-3.608	-0.144	3.3287	3.0	2.0	4.0	-36.86	3.265
HY-Q84021		370.840	-3.607	-0.139	3.44482	4.0	2.0	6.0	-52.78	0.163
HY-Q67922		421.497	-3.606	-0.120	4.5854	3	3	7	-50.52	0.980
HY-Q76397		390.443	-3.606	-0.124	3.0512	5	2	7	-55.15	0.071
HY-Q76502		408.433	-3.605	-0.120	2.1303	5.0	2.0	7.0	-53.99	0.354
HY-Q48923		324.362	-3.604	-0.164	1.5613	7.0	2.0	7.0	-41.17	0.661
HY-Q11400	N-(3,5-dimethylphenyl)-1-[(5-methyl-1,2,4-oxadiazol-3-yl)methyl]-1H-pyrrole-2-carboxamide	310.357	-3.603	-0.157	3.09696	5.0	1.0	4.0	-47.05	0.469
HY-Q64567		356.451	-3.602	-0.144	2.6215	4	3	6	-38.14	2.341
HY-Q03475	ethyl 4-(2,5-difluorophenyl)-2-(2-hydroxyphenyl)-1,5,9-triazaspiro[5.5]undec-1-ene-9-carboxylate	429.467	-3.600	-0.116	4.1427	5.0	2.0	3.0	-39.06	0.832
HY-Q64594		292.364	-3.600	-0.180	1.3667	4.0	2.0	4.0	-33.53	1.125
HY-W062674	(2S,4S)-1-((Benzyloxy)carbonyl)-4-hydroxypyrrolidine-2-carboxylic acid	265.260	-3.594	-0.189	0.843	4.0	2.0	3.0	-30.25	2.159	13504-86-4
HY-Q73104		424.501	-3.591	-0.120	3.3081	5	2	7	-41.55	0.603
HY-Q75792		357.390	-3.590	-0.144	0.5873	7.0	2.0	6.0	-46.10	1.647
HY-W009250	N-Isobutyryl-2'-deoxycytidine	297.311	-3.574	-0.170	-0.5215	7.0	3.0	4.0	-36.36	1.054	110522-75-3
HY-Q73010		406.511	-3.572	-0.123	3.7678	5.0	2.0	7.0	-57.11	0.079
HY-Q80366		432.911	-3.572	-0.115	4.37	3.0	3.0	7.0	-50.10	4.054
HY-Q14428		317.736	-3.571	-0.162	1.0236	5.0	1.0	2.0	-34.93	-0.084	2380175-65-3
HY-Q67854		429.545	-3.569	-0.115	4.9957	3	2	6	-56.89	2.209
HY-Q84026		405.285	-3.567	-0.132	4.09822	4.0	2.0	6.0	-58.31	0.139
HY-Q00699		332.345	-3.562	-0.155	1.0982	9.0	1.0	5.0	-41.41	0.667
HY-Q36269		384.417	-3.555	-0.132	3.2728	6.0	2.0	6.0	-37.98	0.398
HY-Q58177		360.801	-3.554	-0.142	2.32542	5	2	6	-48.61	2.240
HY-Q01602		372.406	-3.549	-0.137	2.1276	7.0	2.0	6.0	-51.05	1.827
HY-Q63319		399.410	-3.549	-0.118	3.0582	6	2	6	-49.42	2.071
HY-Q84015		357.801	-3.544	-0.142	2.44972	5.0	2.0	5.0	-43.06	0.437
HY-Q76391		408.433	-3.540	-0.118	2.4779	5	2	7	-48.60	3.389
HY-Q77793		370.320	-3.534	-0.131	-0.8075	8	3	5	-33.58	2.397
HY-W151225	(S)-1-(tert-Butoxycarbonyl)indoline-2-carboxylic acid	263.293	-3.533	-0.186	2.4374	3.0	1.0	1.0	-33.01	1.698	144069-67-0
HY-Q57383		335.407	-3.527	-0.141	3.4195	3.0	2.0	7.0	-57.17	2.638
HY-Q12542	2-{2-[(cyclopentylcarbamoyl)amino]-1,3-thiazol-4-yl}-N-[2-(1H-indol-3-yl)ethyl]acetamide	411.531	-3.526	-0.122	3.5899	4.0	4.0	7.0	-56.87	0.887	921830-72-0
HY-Q62347		434.883	-3.524	-0.114	4.80932	5.0	2.0	5.0	-50.92	3.788
HY-Q76503		424.888	-3.523	-0.117	2.6446	5.0	2.0	7.0	-56.53	0.730
HY-Q55091		343.814	-3.521	-0.147	4.1847	3.0	2.0	5.0	-47.96	3.606
HY-Q49846		318.373	-3.520	-0.153	1.5412	5.0	1.0	6.0	-33.56	3.797
HY-Q80512		297.343	-3.519	-0.168	2.4307	4	3	3	-35.28	0.762
HY-Q47199		341.421	-3.518	-0.153	2.5834	7.0	1.0	4.0	-37.55	0.686
HY-Q64297		334.440	-3.516	-0.153	2.4408	4	3	6	-50.83	1.452
HY-Q24548		310.332	-3.516	-0.153	2.94682	4.0	2.0	4.0	-36.99	2.203	898650-43-6
HY-Q64070		363.830	-3.515	-0.146	2.51122	6	2	5	-38.92	0.535
HY-Q82853		415.493	-3.512	-0.113	5.5262	4.0	2.0	7.0	-58.27	1.818
HY-Q65708		345.424	-3.509	-0.146	2.3174	6	1	5	-47.79	4.168
HY-Q71501		386.477	-3.508	-0.130	1.5973	6	2	6	-49.14	0.844
HY-Q68535		382.851	-3.506	-0.130	3.2186	3	3	6	-55.59	1.357
HY-Q10674	5-(3,4-diethoxyphenyl)-3-[3-(1H-pyrazol-5-yl)phenyl]-1,2,4-oxadiazole	376.416	-3.502	-0.125	4.5911	6.0	1.0	7.0	-51.91	4.222
HY-Q80915		343.774	-3.501	-0.146	2.1413	5.0	2.0	5.0	-41.93	0.774
HY-Q07460		311.345	-3.496	-0.152	1.7373	5.0	2.0	5.0	-40.20	0.797
HY-QS02159365		351.410	-3.494	-0.134	1.1659	6.0	2.0	4.0	-44.26	3.676
HY-Q41016		352.459	-3.489	-0.140	4.8441	4.0	1.0	6.0	-45.02	3.300
HY-Q20719		339.359	-3.485	-0.139	0.6966	8.0	1.0	4.0	-42.81	3.177	1396869-66-1
HY-Q46339		302.330	-3.483	-0.158	2.56862	6.0	0.0	5.0	-38.81	1.827
HY-Q67853		381.501	-3.478	-0.129	4.0288	3.0	2.0	6.0	-55.73	0.238
HY-Q69723		326.381	-3.477	-0.151	1.9435	4	2	3	-44.59	1.929
HY-Q55164		341.758	-3.472	-0.145	2.5671	3	4	3	-45.26	1.139
HY-Q48065		358.419	-3.472	-0.139	2.47674	4.0	1.0	4.0	-40.53	1.338	663168-49-8
HY-Q75393		339.420	-3.470	-0.145	2.9386	3	2	4	-47.52	-0.094
HY-Q76507		396.472	-3.467	-0.124	2.0527	6.0	2.0	7.0	-55.42	1.001
HY-Q45323		337.330	-3.466	-0.139	1.3303	6.0	1.0	4.0	-42.64	1.057
HY-Q79101		350.422	-3.463	-0.133	2.4286	3.0	3.0	6.0	-38.25	-0.007
HY-Q73000		396.447	-3.462	-0.124	3.1267	5	2	5	-50.54	1.239
HY-Q37773		354.472	-3.461	-0.144	2.1547	4.0	1.0	6.0	-44.09	1.376
HY-Q63956		388.830	-3.460	-0.128	2.98512	4	2	6	-37.94	2.233
HY-Q08470	N-(3-methylbutyl)-5-[4-(propan-2-yl)-1,3-thiazol-2-yl]thiophene-2-sulfonamide	358.554	-3.459	-0.157	4.3194	5.0	1.0	7.0	-34.05	1.401
HY-Q68759		430.464	-3.456	-0.108	2.83212	5	3	6	-44.99	1.049
HY-Q71613		294.314	-3.449	-0.157	1.7028	4	2	4	-35.89	1.961
HY-WAA0052	(3R,4S)-1-(Tert-butoxycarbonyl)-4-phenylpyrrolidine-3-carboxylic acid	291.347	-3.448	-0.164	2.7217	3.0	1.0	2.0	-33.63	0.483	956101-09-0
HY-Q37092		329.425	-3.448	-0.150	2.06932	3.0	3.0	5.0	-43.38	1.801
HY-W569823	2-Methylthiazole-5-carboxamide	142.183	-3.446	-0.383	0.55042	3.0	1.0	1.0	-34.39	0.026	99979-78-9
HY-Q28810		309.370	-3.446	-0.157	0.6298	7.0	1.0	4.0	-32.18	0.830	2640886-30-0
HY-W589454	2-[(4S)-4,5-Dihydro-4-(phenylmethyl)-2-oxazolyl]phenol	253.301	-3.444	-0.181	2.7803	3.0	1.0	3.0	-34.12	0.082	163165-92-2
HY-Q57378		400.438	-3.441	-0.115	2.7162	3	4	6	-51.74	1.227
HY-Q33969		308.139	-3.438	-0.191	1.1909	5.0	1.0	4.0	-33.12	1.102
HY-Q47132		300.362	-3.429	-0.156	2.68734	5.0	1.0	5.0	-35.51	0.232	898644-14-9
HY-Q76190		356.813	-3.428	-0.137	3.05472	4	2	5	-40.21	3.687
HY-Q73939		425.488	-3.426	-0.107	4.9457	3	3	6	-51.53	1.937
HY-Q53075		348.406	-3.422	-0.132	2.0854	4.0	2.0	6.0	-39.31	3.661
HY-Q10200	N-(2-{2-[3-(3-methylphenyl)-1,2,4-oxadiazol-5-yl]pyrrolidin-1-yl}-2-oxoethyl)thiophene-2-carboxamide	396.472	-3.422	-0.122	3.20002	6.0	1.0	5.0	-51.37	0.754
HY-Q41541		347.509	-3.421	-0.149	3.94884	3.0	3.0	4.0	-37.88	1.775
HY-Q45795		471.366	-3.421	-0.114	3.2582	5.0	2.0	7.0	-56.12	0.485
HY-Q68541		418.884	-3.417	-0.114	4.5787	3	3	6	-55.52	3.526
HY-Q71144		423.472	-3.416	-0.107	5.3319	4	2	7	-57.13	0.955
HY-Q76941		352.398	-3.413	-0.131	1.46512	5	2	5	-42.96	0.769
HY-Q76561		368.437	-3.400	-0.126	2.0349	5	1	6	-40.61	0.981
HY-Q68920		409.877	-3.391	-0.117	3.5142	4	2	4	-50.86	0.715
HY-Q55174		334.206	-3.373	-0.153	3.7286	2.0	2.0	4.0	-38.35	3.709
HY-Q55815		369.852	-3.371	-0.130	3.864	3.0	2.0	7.0	-30.64	1.504
HY-Q76497		382.440	-3.370	-0.125	2.1238	6	2	6	-53.52	1.817
HY-Q33649		306.770	-3.369	-0.168	4.392	3.0	1.0	4.0	-44.24	0.633
HY-Q81597		400.416	-3.368	-0.120	1.9631	8	2	7	-46.30	4.212
HY-Q07632		331.357	-3.366	-0.146	1.0316	8.0	1.0	5.0	-52.05	3.104
HY-Q73004		392.484	-3.363	-0.120	3.3777	5	2	6	-40.66	4.332
HY-Q47881		307.375	-3.363	-0.160	1.94932	5.0	1.0	4.0	-32.68	3.739
HY-Q18459		325.324	-3.363	-0.140	1.3387	6.0	2.0	4.0	-33.30	1.978	886901-29-7
HY-W342644	3-(2-Bromophenyl)propanamide	228.089	-3.362	-0.280	1.867	1.0	1.0	3.0	-37.68	0.000	55223-26-2
HY-Q69774		356.451	-3.362	-0.134	2.4901	4.0	3.0	6.0	-43.03	4.421
HY-Q41852		383.271	-3.362	-0.153	2.39242	5.0	2.0	3.0	-37.58	0.409
HY-Q42185		322.162	-3.358	-0.177	2.3063	3.0	2.0	5.0	-37.31	0.682
HY-Q84027		371.828	-3.356	-0.129	2.83982	5.0	2.0	6.0	-52.15	0.135
HY-Q75444		327.409	-3.355	-0.146	2.7793	3.0	3.0	6.0	-46.05	0.632
HY-Q76267		418.884	-3.353	-0.112	4.47842	4.0	2.0	5.0	-56.83	0.646
HY-Q79103		376.460	-3.353	-0.120	2.9628	3.0	3.0	6.0	-43.59	0.412
HY-Q08447	1-[(5-cyclopropyl-1,2,4-oxadiazol-3-yl)methyl]-N-(3,4-dimethylphenyl)-1H-pyrrole-2-carboxamide	336.390	-3.353	-0.134	3.66594	5.0	1.0	5.0	-49.71	1.277
HY-Q84025		388.830	-3.352	-0.124	3.58392	4.0	2.0	6.0	-53.29	0.119
HY-Q11848	N-(3,4-dimethoxyphenyl)-2-[3-oxo-7-(thiomorpholin-4-yl)-2H,3H-[1,2,4]triazolo[4,3-a]pyrimidin-2-yl]acetamide	430.490	-3.348	-0.112	1.1001	10.0	1.0	6.0	-61.08	1.593
HY-Q36765		370.814	-3.345	-0.139	1.9805	5.0	2.0	6.0	-33.49	3.925
HY-Q42103		399.350	-3.338	-0.124	2.8334	6.0	2.0	6.0	-31.54	1.842	903086-53-3
HY-Q76369		344.415	-3.337	-0.133	1.25592	5.0	1.0	4.0	-39.36	0.235
HY-Q70012		315.333	-3.336	-0.145	0.0604	5	2	4	-35.47	1.741
HY-Q11001	N-(3-{3-[3-(1H-pyrazol-5-yl)phenyl]-1,2,4-oxadiazol-5-yl}phenyl)acetamide	345.362	-3.336	-0.128	3.7521	5.0	2.0	4.0	-46.61	4.330
HY-Q29602		312.416	-3.335	-0.167	1.6609	6.0	1.0	2.0	-32.42	1.854	2549007-70-5
HY-Q09499	2-{[3-(4-fluorophenyl)-4-oxo-3H,4H-thieno[3,2-d]pyrimidin-2-yl]sulfanyl}-N-(4H-1,2,4-triazol-3-yl)acetamide	402.436	-3.334	-0.123	2.4352	8.0	2.0	5.0	-36.87	1.181
HY-Q05700	N-[1-(3,5-dimethylphenyl)-2-oxopyrrolidin-3-yl]thiophene-2-carboxamide	314.410	-3.332	-0.151	2.90024	3.0	1.0	3.0	-43.91	0.145
HY-Q69730		340.408	-3.331	-0.139	2.3336	4	2	4	-47.32	-0.116
HY-Q65091		298.302	-3.330	-0.151	0.9612	5	2	4	-34.83	0.198
HY-Q76509		394.406	-3.329	-0.115	2.2014	5.0	2.0	6.0	-52.31	1.549
HY-Q19698		303.383	-3.329	-0.159	2.8162	5.0	1.0	7.0	-35.77	1.963	1185339-21-2
HY-Q53699		320.179	-3.327	-0.158	3.7997	2.0	2.0	3.0	-37.78	0.320
HY-Q76387		376.416	-3.325	-0.119	2.6611	5.0	2.0	6.0	-39.34	1.014
HY-Q67847		415.518	-3.325	-0.111	4.6056	3	2	5	-58.36	-0.033
HY-Q72983		378.457	-3.320	-0.123	2.9876	5	2	5	-40.13	4.590
HY-Q76395		394.406	-3.319	-0.114	2.8002	5	2	6	-39.63	0.998
HY-Q23468		379.420	-3.318	-0.118	2.44814	7.0	1.0	5.0	-44.91	0.420	1334374-47-8
HY-Q17580		304.350	-3.318	-0.151	2.2232	6.0	2.0	4.0	-39.08	1.412	898650-82-3
HY-Q02794		447.951	-3.316	-0.107	4.8599	6.0	2.0	5.0	-45.90	3.725	840496-72-2
HY-Q45333		342.417	-3.315	-0.144	0.6109	5.0	1.0	7.0	-40.31	3.418
HY-Q20157		355.413	-3.313	-0.127	2.73542	3.0	1.0	4.0	-43.65	0.250	1775296-39-3
HY-Q17868		351.421	-3.308	-0.150	1.032	5.0	0.0	5.0	-43.89	0.695	1798487-57-6
HY-Q67654		387.483	-3.308	-0.114	3.7203	2	3	7	-50.92	3.472
HY-Q52588		377.429	-3.308	-0.123	3.2017	5.0	3.0	5.0	-40.50	1.323
HY-47774	1-(5-(Trifluoromethyl)benzo[d]thiazol-2-yl)azetidin-3-ol	274.267	-3.304	-0.184	2.496	4.0	1.0	1.0	-33.92	0.768	1384807-90-2
HY-Q24359		303.322	-3.302	-0.150	-0.1301	6.0	2.0	6.0	-35.52	4.424	1351605-48-5
HY-Q46969		311.374	-3.301	-0.150	2.0427	8.0	1.0	2.0	-33.12	0.083
HY-401008	4-Amino-5-chloro-2-methoxybenzamide	200.625	-3.298	-0.254	1.0297	3.0	2.0	2.0	-31.25	-0.000	24190-74-7
HY-Q65415		348.402	-3.293	-0.127	3.4497	3	2	6	-32.81	4.483
HY-Q41771		465.600	-3.293	-0.103	4.8431	8.0	1.0	5.0	-52.18	1.881	496804-99-0
HY-Q64354		338.371	-3.293	-0.132	0.9585	5	3	6	-44.96	1.181
HY-Q76389		396.472	-3.291	-0.118	2.4003	6	2	7	-45.39	2.677
HY-Q68475		424.913	-3.291	-0.113	4.389	4	3	6	-37.12	1.856
HY-Q48960		372.435	-3.289	-0.132	2.702	8.0	2.0	5.0	-43.97	1.029	917217-17-5
HY-Q57644		362.414	-3.287	-0.126	2.9766	5	2	4	-39.10	0.649
HY-Q26905		346.839	-3.286	-0.143	4.5607	3.0	2.0	5.0	-43.53	3.268	862825-84-1
HY-Q55128		334.807	-3.284	-0.143	1.8875	3.0	2.0	6.0	-37.64	3.242
HY-Q64304		358.379	-3.284	-0.131	1.7641	6	3	4	-43.44	1.614
HY-Q76393		420.469	-3.281	-0.106	2.3474	6	2	8	-53.73	2.977
HY-Q80045		404.857	-3.278	-0.113	4.3986	3	3	5	-54.25	1.385
HY-Q63049		311.341	-3.271	-0.142	2.5101	4.0	2.0	5.0	-40.99	1.354
HY-Q67869		435.524	-3.270	-0.105	5.4286	3	3	6	-51.13	4.020
HY-Q70989		378.388	-3.270	-0.117	2.8522	5.0	3.0	7.0	-50.15	1.230
HY-Q63039		335.285	-3.264	-0.136	3.3915	3	2	4	-39.91	0.737
HY-Q53122		400.438	-3.263	-0.109	3.7538	4.0	3.0	6.0	-50.27	2.269
HY-Q68482		432.911	-3.263	-0.105	4.6697	3	2	6	-42.50	1.633
HY-Q76339		370.840	-3.261	-0.125	2.84602	4	2	6	-34.22	3.223
HY-Q55445		415.428	-3.258	-0.105	2.9907	5.0	2.0	6.0	-47.27	0.282
HY-Q55113		279.771	-3.258	-0.171	2.9211	2.0	2.0	5.0	-40.37	3.846
HY-W482685	Ethyl 3-(2-amino-2-oxoethoxy)pyrido[1,2-a]indole-10-carboxylate	312.320	-3.257	-0.142	2.1333	5.0	1.0	5.0	-37.96	3.319	478081-14-0
HY-Q64526		346.456	-3.256	-0.136	2.4392	4.0	3.0	5.0	-45.55	1.957
HY-60272	(S)-1-Boc-3,4-dihydro-2H-quinoline-2-carboxylic acid	277.320	-3.249	-0.162	2.8275	3.0	1.0	1.0	-37.58	0.628	1187933-14-7
HY-Q66212		315.760	-3.249	-0.148	3.1549	3	2	4	-41.14	1.024
HY-Q38862		325.324	-3.247	-0.135	0.3741	5.0	2.0	5.0	-37.87	0.573
HY-Q75336		315.358	-3.247	-0.148	1.0656	5	3	5	-39.29	2.595
HY-Q26356		364.474	-3.247	-0.125	4.13974	4.0	2.0	5.0	-41.63	1.041	2034373-42-5
HY-W411563	3-Butyl-8-(hydroxymethyl)-7-propyl-3,7-dihydro-1H-purine-2,6-dione	280.328	-3.247	-0.162	0.5887	6.0	2.0	6.0	-47.05	0.198	730949-70-9
HY-Q81600		416.484	-3.242	-0.116	2.4316	8	2	7	-47.59	1.727
HY-Q72988		410.474	-3.236	-0.112	2.8044	5	2	6	-35.69	2.509
HY-Q29372		336.233	-3.233	-0.162	2.97024	4.0	1.0	1.0	-42.96	0.127	2640888-30-6
HY-Q01145		346.390	-3.232	-0.124	2.817	4.0	3.0	5.0	-48.38	0.112	2415490-94-5
HY-Q12392	5-bromo-N-[1-(3,4-dimethylphenyl)-2-oxopyrrolidin-3-yl]furan-2-carboxamide	377.238	-3.231	-0.140	3.19424	3.0	1.0	3.0	-51.25	0.272
HY-Q43849		308.704	-3.231	-0.154	2.0515	7.0	2.0	4.0	-34.98	0.065
HY-Q73043		404.495	-3.230	-0.111	3.7636	5	2	5	-46.27	0.891
HY-Q81799		372.812	-3.229	-0.124	2.9835	4	3	6	-44.06	2.452
HY-Q30270		312.320	-3.228	-0.140	3.3947	4.0	3.0	5.0	-31.32	4.178	2320538-60-9
HY-Q34034		335.491	-3.228	-0.129	4.6759	2.0	1.0	6.0	-42.51	2.957
HY-Q45494		304.331	-3.227	-0.154	1.44202	8.0	0.0	4.0	-41.78	0.695	892689-61-1
HY-Q37245		495.630	-3.225	-0.095	4.97074	8.0	2.0	6.0	-53.71	0.915
HY-Q57640		356.380	-3.224	-0.119	2.9151	4.0	2.0	4.0	-38.48	0.803
HY-Q67653		393.512	-3.224	-0.115	3.7818	3.0	3.0	7.0	-55.12	0.986
HY-QS02487053		290.392	-3.221	-0.161	2.45572	5.0	2.0	3.0	-32.83	1.964
HY-Q01152		347.378	-3.219	-0.124	1.6391	5.0	3.0	3.0	-35.25	4.697	1676069-82-1
HY-Q06638		310.401	-3.218	-0.140	3.268	3.0	2.0	6.0	-33.20	2.432
HY-Q27025		326.400	-3.218	-0.134	2.3983	4.0	1.0	3.0	-42.63	0.757	2320577-75-9
HY-Q80153		320.780	-3.217	-0.146	1.9586	3.0	2.0	4.0	-36.16	0.887
HY-Q80704		222.313	-3.216	-0.214	2.7114	2.0	1.0	3.0	-33.33	2.549
HY-Q17656		308.341	-3.215	-0.140	2.1052	6.0	2.0	4.0	-39.10	0.491	2380061-71-0
HY-Q76226		400.438	-3.215	-0.107	4.15592	5	2	5	-53.01	2.161
HY-W020527	1,6-Naphthyridine-6(5H)-carboxylic acid, 7,8-dihydro-2-(hydroxymethyl)-, 1,1-dimethylethyl ester	264.320	-3.215	-0.169	1.8671	4.0	1.0	1.0	-35.83	4.160	1868106-31-3
HY-Q31929		322.368	-3.214	-0.134	2.1901	4.0	2.0	4.0	-35.81	0.836	2549007-46-5
HY-Q68903		408.889	-3.213	-0.111	3.0514	4	1	5	-52.72	3.003
HY-Q35261		366.171	-3.210	-0.146	0.8294	6.0	1.0	3.0	-41.78	0.053	342417-44-1
HY-Q66411		340.408	-3.208	-0.134	2.2412	5	2	6	-30.28	2.405
HY-Q67838		405.479	-3.208	-0.111	4.2735	4	3	6	-52.65	2.526
HY-Q57643		357.373	-3.206	-0.119	2.3101	5.0	2.0	4.0	-39.59	0.503
HY-Q63088		373.412	-3.205	-0.114	4.4028	4.0	2.0	6.0	-44.72	1.221
HY-Q68940		410.865	-3.205	-0.111	2.9092	5.0	2.0	4.0	-52.24	1.047
HY-W092000	4-((Benzyloxy)carbonyl)piperazine-2-carboxylic acid	264.281	-3.201	-0.168	0.6816	4.0	2.0	3.0	-32.16	2.667	64172-98-1
HY-Q53100		350.422	-3.199	-0.123	2.3314	4.0	2.0	6.0	-42.90	2.930
HY-Q52501		356.357	-3.199	-0.123	2.4692	4.0	3.0	6.0	-35.70	2.441
HY-Q49997		301.331	-3.198	-0.152	0.6862	6.0	2.0	4.0	-34.25	0.840	690960-24-8
HY-Q12173	4-{[3-(4-methoxyphenyl)-5H,6H,7H,8H-[1,2,4]triazolo[4,3-a]pyrazin-7-yl]methyl}-1,3-dimethyl-1H-pyrazole	338.415	-3.197	-0.128	2.01142	7.0	0.0	4.0	-45.55	2.903	1340994-31-1
HY-Q77295		396.454	-3.196	-0.107	3.6352	5	2	6	-32.10	3.563
HY-Q46658		340.412	-3.194	-0.133	1.1268	5.0	3.0	4.0	-38.42	2.533
HY-Q73695		348.362	-3.191	-0.123	2.2132	4.0	3.0	5.0	-35.24	0.797
HY-Q71155		299.761	-3.189	-0.152	3.1888	2.0	2.0	4.0	-42.28	0.194
HY-Q56353		358.785	-3.187	-0.127	1.9882	4.0	3.0	4.0	-44.99	2.693
HY-Q76328		398.466	-3.185	-0.106	3.86752	4.0	2.0	6.0	-48.00	1.683
HY-Q29846		352.415	-3.181	-0.127	4.428	4.0	2.0	5.0	-44.17	1.071	2415464-56-9
HY-Q75203		251.351	-3.178	-0.187	2.3342	3	1	3	-32.78	0.404
HY-Q01868		371.437	-3.176	-0.118	2.9896	5.0	2.0	6.0	-42.72	4.164
HY-Q54456		406.467	-3.176	-0.110	3.0289	4	4	6	-48.33	1.960
HY-W576875	Methyl 6-(chlorosulfonyl)-2-naphthoate	284.720	-3.175	-0.176	2.5539	4.0	0.0	2.0	-33.83	0.286	2172474-25-6
HY-Q84218		342.424	-3.174	-0.132	2.23	4.0	3.0	6.0	-45.39	1.475
HY-Q84947	4-Acryloyl-6-chloro-3,3-dimethyl-3,4-dihydroquinoxalin-2(1H)-one	264.710	-3.173	-0.176	nan	nan	nan	nan	-33.02	-0.000	2196448-47-0
HY-Q10580	2-{4,5-dimethyl-7-oxo-2-phenyl-4H,7H-[1,2,4]triazolo[1,5-a]pyrimidin-6-yl}-N-(2-ethylphenyl)acetamide	401.470	-3.173	-0.106	3.14702	6.0	1.0	5.0	-38.94	2.037
HY-Q54494		329.380	-3.165	-0.138	1.3407	6.0	2.0	6.0	-35.36	2.655
HY-Q00648		324.359	-3.163	-0.132	3.25524	4.0	2.0	4.0	-33.96	0.478	899985-79-6
HY-W037285	N-((1R,2R)-2-Aminocyclohexyl)-4-methylbenzenesulfonamide	268.382	-3.162	-0.176	1.54322	3.0	2.0	3.0	-38.65	0.061	174291-96-4
HY-Q71617		286.330	-3.162	-0.151	1.1229	4	2	4	-31.85	3.111
HY-Q66925		352.350	-3.161	-0.122	1.1092	6	2	5	-33.78	2.246
HY-Q58557		362.842	-3.161	-0.132	2.8277	4.0	3.0	6.0	-38.66	1.818
HY-Q70154		391.431	-3.160	-0.109	1.413	5	2	5	-33.13	2.349
HY-Q70648		401.491	-3.160	-0.109	4.4075	4	2	6	-47.43	3.187
HY-Q25219		351.424	-3.160	-0.132	1.5857	5.0	2.0	8.0	-32.40	2.999	1351621-59-4
HY-Q41455		341.209	-3.156	-0.158	2.8789	6.0	1.0	5.0	-41.73	1.675
HY-Q78141		308.380	-3.156	-0.137	2.7106	4	0	6	-35.28	1.887
HY-Q71990		339.355	-3.154	-0.126	0.7841	6	2	6	-37.55	2.427
HY-Q27958		416.300	-3.151	-0.126	4.3391	4.0	2.0	5.0	-51.66	0.489	946304-66-1
HY-Q78351		379.420	-3.151	-0.113	1.0866	6.0	2.0	6.0	-43.19	3.337
HY-Q71317		365.458	-3.151	-0.121	3.0159	4	1	4	-39.13	4.481
HY-Q19262		448.867	-3.150	-0.102	1.0369	10.0	1.0	6.0	-51.01	1.932	1251660-91-9
HY-Q09994	N2-ethyl-N4-(2-phenylethyl)-1,3-thiazole-2,4-dicarboxamide	303.387	-3.150	-0.150	1.8653	4.0	2.0	6.0	-38.95	4.214
HY-Q07273		445.519	-3.148	-0.095	3.51072	5.0	2.0	8.0	-38.79	4.395
HY-Q79602		398.369	-3.148	-0.109	3.4484	5.0	2.0	4.0	-52.88	1.377
HY-Q19619		324.833	-3.148	-0.150	3.3244	3.0	3.0	6.0	-30.88	2.987	2034457-28-6
HY-Q48624		319.238	-3.147	-0.175	3.6943	4.0	1.0	4.0	-44.75	0.631
HY-Q05500		322.368	-3.145	-0.131	2.2991	5.0	2.0	4.0	-30.17	1.298	1676072-92-6
HY-Q68861		409.877	-3.144	-0.108	3.5142	4	2	4	-53.11	0.782
HY-Q63954		376.869	-3.141	-0.126	2.90752	5	2	6	-49.57	0.519
HY-Q49424		314.410	-3.141	-0.143	2.82532	3.0	2.0	4.0	-33.57	2.024
HY-Q46872		305.333	-3.137	-0.136	3.1499	4.0	0.0	2.0	-31.78	0.021
HY-Q75385		325.393	-3.137	-0.136	2.5485	3	2	3	-44.88	1.629
HY-Q64871		370.840	-3.137	-0.121	2.84602	4	2	6	-50.12	0.408
HY-Q49671		319.368	-3.136	-0.131	2.22802	5.0	1.0	4.0	-37.60	1.068
HY-Q69465		308.341	-3.133	-0.136	1.6091	3	3	5	-34.48	3.543
HY-Q79509		402.479	-3.133	-0.108	3.5181	5.0	2.0	6.0	-48.12	0.902
HY-Q39877		325.088	-3.132	-0.174	1.6126	4.0	1.0	3.0	-36.43	0.323
HY-Q79108		399.454	-3.129	-0.104	2.6154	4.0	3.0	7.0	-39.85	2.380
HY-Q47726		481.578	-3.129	-0.092	3.78402	7.0	2.0	8.0	-44.05	1.344
HY-Q68901		415.906	-3.129	-0.112	3.5757	5	2	4	-52.90	0.314
HY-Q55098		426.303	-3.128	-0.108	5.6299	3.0	2.0	6.0	-53.27	0.863
HY-Q22185		320.374	-3.127	-0.142	0.8014	6.0	0.0	5.0	-41.37	1.255	2319836-41-2
HY-QS02535001		339.447	-3.126	-0.125	1.5189	7.0	1.0	2.0	-34.97	0.588
HY-Q49518		338.407	-3.120	-0.125	4.72016	4.0	2.0	3.0	-52.35	0.335
HY-Q25486		407.499	-3.119	-0.108	3.9404	7.0	1.0	7.0	-39.44	3.225	1105201-50-0
HY-Q59669		384.439	-3.117	-0.107	4.30482	3	3	5	-39.14	2.123
HY-Q84016		363.830	-3.116	-0.130	2.51122	6.0	2.0	5.0	-42.73	0.429
HY-Q12351	N-[(2H-1,3-benzodioxol-5-yl)methyl]-2-[4-(3-methyl-1,2,4-oxadiazol-5-yl)-2-oxo-1,2-dihydroquinolin-1-yl]acetamide	418.409	-3.112	-0.100	2.40502	8.0	1.0	5.0	-43.88	1.638
HY-Q24033		311.363	-3.111	-0.148	0.8327	6.0	1.0	7.0	-40.30	2.407	1021253-54-2
HY-Q58000		410.470	-3.110	-0.107	4.6457	4.0	2.0	5.0	-51.88	2.021
HY-Q76405		424.888	-3.108	-0.104	3.7046	5.0	2.0	7.0	-40.44	2.116
HY-W188482	3-(Cyanomethyl)benzamide	160.176	-3.108	-0.259	0.85158	2.0	1.0	2.0	-30.78	1.475	1181458-10-5
HY-Q55734		414.469	-3.104	-0.100	2.6255	5	3	7	-46.56	2.451
HY-Q70032		344.356	-3.103	-0.129	0.5332	7	3	5	-34.03	1.508
HY-Q69525		348.406	-3.103	-0.119	2.314	3	3	6	-42.97	3.478
HY-Q75398		353.447	-3.099	-0.124	3.3287	3	2	5	-53.23	0.358
HY-Q33586		359.838	-3.096	-0.129	3.3621	5.0	1.0	5.0	-49.47	0.347
HY-Q59916		308.363	-3.094	-0.147	0.098	5.0	1.0	3.0	-34.70	1.875
HY-Q46126		371.426	-3.091	-0.119	-0.10508	7.0	3.0	4.0	-36.54	1.685
HY-Q08302		343.397	-3.089	-0.134	2.0884	8.0	2.0	4.0	-33.78	0.353
HY-Q28964		302.338	-3.085	-0.140	-0.08348	7.0	1.0	3.0	-32.67	3.107	2640978-68-1
HY-Q69479		342.786	-3.082	-0.128	2.9749	3.0	3.0	5.0	-39.96	1.349
HY-Q76292		342.786	-3.082	-0.128	2.66462	4	2	4	-40.33	0.027
HY-Q32326		350.447	-3.078	-0.123	4.5362	5.0	1.0	5.0	-49.71	0.396	852167-51-2
HY-Q81673		444.900	-3.078	-0.103	2.6759	7.0	2.0	7.0	-52.82	0.918
HY-Q68730		380.404	-3.078	-0.110	1.5118	5	2	4	-48.19	0.350
HY-Q05712		325.372	-3.077	-0.128	2.3708	5.0	2.0	7.0	-37.06	2.114
HY-Q70984		386.411	-3.076	-0.106	3.142	4	2	4	-50.29	3.271
HY-Q44989		405.458	-3.075	-0.103	2.2804	6.0	1.0	5.0	-49.08	3.076
HY-Q78960		370.434	-3.074	-0.118	2.2745	5.0	3.0	6.0	-52.71	0.406
HY-Q75249		251.351	-3.074	-0.181	2.3358	3	1	4	-41.98	2.354
HY-Q59904		357.413	-3.073	-0.114	3.8433	4.0	1.0	6.0	-40.28	4.498
HY-Q77047		339.420	-3.072	-0.128	2.71	4	1	4	-34.49	1.201
HY-Q11750	N-cyclopropyl-2-[6-(5-methyl-1,2,4-oxadiazol-3-yl)-2-oxo-3-(propan-2-yl)-2,3-dihydro-1H-1,3-benzodiazol-1-yl]acetamide	355.398	-3.068	-0.118	2.02092	7.0	1.0	5.0	-45.49	3.274
HY-Q76163		413.437	-3.068	-0.099	1.9405	6	2	6	-47.77	0.433
HY-Q75433		339.420	-3.068	-0.128	3.3028	3.0	3.0	5.0	-47.15	0.287
HY-Q25445		359.376	-3.068	-0.118	3.44782	2.0	2.0	4.0	-46.79	0.272	955257-21-3
HY-Q56705		410.900	-3.067	-0.106	4.09544	4	1	3	-51.16	2.572
HY-Q56265		356.813	-3.067	-0.123	2.7662	3.0	3.0	6.0	-33.10	1.124
HY-Q57391		311.341	-3.067	-0.133	2.5101	4	2	5	-41.41	2.416
HY-Q55834		343.814	-3.067	-0.128	3.1263	3	2	6	-35.79	4.416
HY-Q44710		429.864	-3.065	-0.102	1.1757	7.0	2.0	7.0	-48.84	2.327
HY-Q01887		311.768	-3.065	-0.139	4.33472	3.0	0.0	3.0	-30.69	0.851
HY-Q64588		354.435	-3.064	-0.123	2.7237	4	2	4	-42.95	0.432
HY-QS08625912		208.193	-3.060	-0.204	0.02252	4.0	2.0	2.0	-31.93	0.330
HY-Q74312		402.429	-3.060	-0.102	4.21532	4.0	2.0	5.0	-49.87	0.920
HY-Q55194		327.810	-3.059	-0.133	4.12032	2.0	1.0	4.0	-51.09	1.100
HY-Q28227		435.981	-3.057	-0.105	4.08162	7.0	0.0	8.0	-47.58	3.398	1331240-64-2
HY-Q55563		293.779	-3.056	-0.161	2.5722	4.0	1.0	3.0	-44.12	0.606
HY-Q77039		333.800	-3.053	-0.139	3.0227	4	2	4	-33.28	1.012
HY-Q53652		360.776	-3.053	-0.122	2.4016	3.0	3.0	5.0	-42.36	0.570
HY-Q76444		439.475	-3.050	-0.092	3.731	6.0	2.0	6.0	-38.61	3.262
HY-Q04130		408.434	-3.050	-0.109	1.94774	7.0	2.0	7.0	-40.79	0.898
HY-Q02068		375.425	-3.048	-0.117	2.7864	3.0	3.0	6.0	-30.18	0.384	921097-45-2
HY-Q40995		406.442	-3.042	-0.101	2.56992	6.0	2.0	8.0	-41.62	2.249
HY-Q68980		366.446	-3.041	-0.117	2.9697	4	3	5	-49.17	0.835
HY-Q69720		294.336	-3.040	-0.152	0.213	5	2	3	-31.84	4.884
HY-Q75012		361.814	-3.040	-0.127	2.4983	6.0	2.0	5.0	-49.19	0.986
HY-Q75841		415.409	-3.040	-0.098	2.6027	7.0	2.0	5.0	-53.70	1.032
HY-Q04202	N-(2-methoxyethyl)-2-[3-(4-methylphenyl)-2-oxo-1H,2H,3H-imidazo[4,5-b]pyridin-1-yl]acetamide	340.383	-3.037	-0.121	1.25822	6.0	1.0	6.0	-33.39	1.891
HY-W275858	1-(Benzo[d][1,3]dioxol-5-yl)-5-(pyridin-4-yl)-1H-1,2,3-triazole-4-carboxylic acid	310.269	-3.036	-0.132	1.7562	7.0	1.0	3.0	-34.03	1.169	1338654-01-5
HY-Q73034		444.516	-3.034	-0.095	4.3944	6	2	6	-48.92	1.529
HY-Q48311		354.391	-3.033	-0.121	3.065	7.0	1.0	6.0	-34.87	4.626
HY-Q69681		379.441	-3.033	-0.112	4.4643	5	2	6	-46.22	1.333
HY-Q38380		364.379	-3.030	-0.121	1.3409	6.0	2.0	6.0	-33.47	2.109
HY-Q64309		328.397	-3.027	-0.132	2.7731	4	3	6	-49.59	0.161
HY-Q66769		426.929	-3.027	-0.104	4.1664	5	2	6	-35.61	4.390
HY-Q80568		223.301	-3.025	-0.202	2.1064	3	1	3	-33.69	0.045
HY-Q54454		350.378	-3.024	-0.116	1.7134	3	4	4	-47.28	1.262
HY-Q42383		357.391	-3.024	-0.121	1.92178	6.0	2.0	7.0	-36.37	3.733
HY-Q33701		313.300	-3.020	-0.144	4.137	3.0	2.0	3.0	-37.16	1.999
HY-Q67889		443.572	-3.017	-0.094	5.065	3	2	5	-51.37	2.602
HY-Q49950		463.922	-3.013	-0.097	3.5282	7.0	2.0	8.0	-38.99	3.299
HY-Q03327		426.473	-3.013	-0.097	1.9928	8.0	1.0	9.0	-45.79	4.093
HY-Q68954		439.859	-3.012	-0.097	3.5652	6	2	3	-51.84	0.563
HY-Q07762	N-[1-(3,5-dimethylphenyl)-2-oxopyrrolidin-3-yl]-4-methoxybenzamide	338.407	-3.011	-0.120	2.84734	3.0	1.0	4.0	-39.39	1.247
HY-Q64863		388.830	-3.008	-0.111	2.98512	4	2	6	-47.16	1.343
HY-Q31638		307.357	-3.006	-0.131	2.46872	4.0	2.0	4.0	-36.87	3.329	2415509-77-0
HY-Q01315	Methyl 2-(1-ethyl-3-methyl-1H-pyrazole-4-carboxamido)-4,5-dimethylthiophene-3-carboxylate	321.402	-3.004	-0.137	2.92866	6.0	1.0	4.0	-44.61	2.648
HY-Q27055		384.461	-3.004	-0.111	2.4903	4.0	1.0	3.0	-42.61	0.422	2034455-98-4
HY-Q16763		307.350	-3.003	-0.137	0.83882	7.0	0.0	6.0	-46.55	3.206	921468-90-8
HY-Q37332		383.408	-3.000	-0.111	3.3846	6.0	2.0	5.0	-41.55	2.038
HY-Q83640		367.380	-2.999	-0.111	2.6963	3.0	3.0	5.0	-37.50	1.271
HY-Q38642		400.520	-2.998	-0.111	3.89952	7.0	0.0	4.0	-37.18	0.178
HY-Q25465		324.380	-2.994	-0.125	3.294	3.0	2.0	6.0	-39.88	2.004	1797694-06-4
HY-Q10872	N4-(butan-2-yl)-N2,N2-dimethyl-6-[3-(methylsulfanyl)-1H-1,2,4-triazol-1-yl]-1,3,5-triazine-2,4-diamine	308.415	-2.992	-0.142	1.4506	9.0	1.0	6.0	-38.27	3.636
HY-Q65540		378.432	-2.990	-0.107	2.1023	5	2	6	-47.47	2.617
HY-Q74212		322.368	-2.990	-0.125	2.40132	4	2	5	-37.68	0.898
HY-Z4424	(S)-4-(4-(5-(Aminomethyl)-2-oxooxazolidin-3-yl)phenyl)morpholin-3-one hydrochloride (Rivaroxaban Impurity)	327.768	-2.987	-0.142	0.7555	5.0	1.0	3.0	-35.66	0.015	898543-06-1
HY-Q79831		407.477	-2.982	-0.096	4.5357	4	2	6	-45.74	2.492
HY-Q03898	2-{8-chloro-3-oxo-2H,3H,5H-pyrazolo[4,3-c]quinolin-2-yl}-N-(4-ethoxyphenyl)acetamide	396.834	-2.981	-0.106	3.5202	5.0	2.0	5.0	-50.77	2.754
HY-Q64601		278.337	-2.981	-0.157	0.9766	4	2	3	-40.34	4.507
HY-Q73007		432.549	-2.979	-0.096	3.7184	5	1	5	-39.46	3.939
HY-Q12052	3-(4-methoxyphenyl)-1-[3-(5-methyl-4H-1,2,4-triazol-3-yl)piperidin-1-yl]propan-1-one	328.416	-2.978	-0.124	2.46052	4.0	1.0	5.0	-42.65	0.700
HY-Q69445		326.312	-2.977	-0.124	1.4954	6	2	5	-36.87	0.843
HY-Q67888		429.545	-2.977	-0.096	5.3873	3	2	4	-54.08	3.385
HY-Q57361		346.390	-2.976	-0.114	3.31	4	2	6	-40.78	0.637
HY-Q00296		309.390	-2.974	-0.142	1.6855	6.0	2.0	8.0	-37.68	1.034
HY-Q73235		395.484	-2.974	-0.106	2.4819	4.0	3.0	6.0	-43.69	3.955
HY-Q54458		350.378	-2.974	-0.114	1.9296	3.0	4.0	5.0	-44.31	1.194
HY-Q04649		366.299	-2.971	-0.114	2.4805	6.0	0.0	2.0	-37.54	0.053
HY-Q54102		334.401	-2.969	-0.129	1.277	6.0	2.0	6.0	-38.79	3.830
HY-Q03396		308.428	-2.969	-0.148	2.5025	5.0	2.0	5.0	-41.13	3.463	1396882-44-2
HY-Q61499		279.771	-2.968	-0.156	2.9211	2	2	5	-32.63	1.454
HY-Q73581		405.473	-2.968	-0.099	4.4582	2.0	3.0	7.0	-50.65	0.316
HY-Q74228		329.380	-2.968	-0.129	1.85782	6.0	2.0	5.0	-41.26	0.075
HY-Q55151		299.761	-2.962	-0.141	3.70592	2	2	3	-38.17	1.543
HY-Q37036		379.438	-2.962	-0.114	1.1812	6.0	1.0	8.0	-41.88	3.261
HY-Q76185		352.394	-2.959	-0.114	2.40992	5.0	2.0	6.0	-36.31	0.587
HY-Q39111		340.810	-2.957	-0.123	3.8138	2.0	2.0	3.0	-39.33	1.237	838895-91-3
HY-Q75209		249.335	-2.956	-0.174	2.0882	3	1	3	-33.28	1.241
HY-Q68623		360.757	-2.956	-0.118	1.4344	5.0	3.0	4.0	-40.10	0.684
HY-Q55841		314.776	-2.953	-0.134	2.5127	3.0	2.0	5.0	-32.68	2.076
HY-Q08542	5-ethyl-4-oxo-N-[3-(trifluoromethyl)phenyl]-4H,5H-pyrazolo[1,5-a]quinoxaline-2-carboxamide	400.360	-2.953	-0.102	3.9402	5.0	1.0	3.0	-39.94	0.125
HY-Q57423		379.420	-2.951	-0.105	1.43032	5	2	5	-50.22	1.408
HY-Q05826		343.408	-2.951	-0.123	2.9993	6.0	2.0	6.0	-37.28	0.879
HY-Q48930		372.490	-2.950	-0.113	4.01254	4.0	2.0	8.0	-37.49	2.667
HY-Q76390		390.443	-2.949	-0.102	2.3388	5.0	2.0	7.0	-45.16	2.730
HY-Q08750	6-(propan-2-yl)-2-[(4,6,7-trimethylquinazolin-2-yl)amino]-3,4-dihydropyrimidin-4-one	323.400	-2.944	-0.123	3.50536	5.0	2.0	3.0	-32.70	0.116
HY-Q07986		301.281	-2.943	-0.134	1.42584	5.0	2.0	2.0	-31.30	4.419	878450-33-0
HY-Q02288	N-[2-(5-methyl-1H-indol-3-yl)ethyl]-2-{[1-phenyl-5-(1H-pyrrol-1-yl)-1H-pyrazol-4-yl]methanesulfinyl}acetamide	485.613	-2.943	-0.084	4.06032	5.0	2.0	9.0	-41.19	1.279
HY-Q55515		261.672	-2.943	-0.164	2.1917	3.0	3.0	2.0	-30.81	0.308
HY-Q20094		341.802	-2.940	-0.123	3.4572	4.0	2.0	4.0	-46.00	2.244	2310127-03-6
HY-Q73616		445.544	-2.939	-0.092	4.2988	4	2	5	-55.70	3.716
HY-Q49477		409.492	-2.939	-0.105	4.6917	6.0	2.0	4.0	-50.92	0.972	575465-93-9
HY-Q02145		408.483	-2.936	-0.101	3.8237	7.0	1.0	8.0	-39.03	3.166
HY-Q68024		349.394	-2.933	-0.113	1.8286	5	1	4	-32.77	3.324
HY-Q82467		400.438	-2.932	-0.098	2.8803	5	2	7	-42.78	0.514
HY-Q71154		387.439	-2.931	-0.101	5.3966	4	2	5	-54.29	2.079
HY-Q25337		378.425	-2.930	-0.113	2.903	4.0	1.0	6.0	-33.22	1.711	1251687-40-7
HY-W405190	4-(Furan-2-ylmethylene)-1,2,3,4-tetrahydroacridine-9-carboxylic acid	305.333	-2.930	-0.127	4.4029	3.0	1.0	2.0	-38.03	0.198	22311-71-3
HY-Q06254	1-(3-acetamido-1,2,4-thiadiazol-5-yl)-N-[(2-fluorophenyl)methyl]piperidine-4-carboxamide	377.440	-2.929	-0.113	2.1684	6.0	2.0	5.0	-32.98	2.922
HY-Q75799		363.377	-2.928	-0.108	0.7987	6	1	4	-40.74	0.178
HY-Q68767		382.420	-2.923	-0.104	1.4096	5	3	6	-35.14	1.452
HY-Q01119	N-cyclopentyl-2-[N-methyl5-(pyrrolidine-1-carbonyl)-1H-pyrrole-3-sulfonamido]acetamide	382.486	-2.921	-0.112	0.93	4.0	2.0	6.0	-31.75	3.991
HY-Q68939		376.420	-2.920	-0.104	2.2558	5	2	4	-49.83	1.151
HY-Q81736		407.450	-2.917	-0.101	3.1727	7.0	2.0	6.0	-46.62	2.482
HY-Q45923		364.400	-2.914	-0.108	3.26352	6.0	1.0	4.0	-38.65	0.483
HY-Q25511		337.379	-2.913	-0.117	2.5763	4.0	1.0	5.0	-46.38	2.558	1334369-17-3
HY-Q25779		369.443	-2.913	-0.117	0.5203	5.0	1.0	6.0	-43.73	1.787	899758-59-9
HY-Q54565		278.310	-2.910	-0.139	2.3223	4.0	0.0	1.0	-32.41	2.001
HY-Q75464		326.421	-2.910	-0.127	3.9482	3	2	6	-43.06	3.228
HY-Q75867		419.466	-2.907	-0.097	2.2622	7	2	6	-41.68	3.057
HY-401013	3-Bromo-1-naphthamide	250.090	-2.902	-0.207	2.7012	1.0	1.0	1.0	-30.26	0.000	1221565-61-2
HY-Q65674		321.789	-2.901	-0.138	2.1836	5	1	3	-36.02	0.056
HY-Q35582		307.693	-2.899	-0.138	0.3302	6.0	1.0	2.0	-31.05	0.588	345958-79-4
HY-Q55168		305.790	-2.899	-0.145	3.1367	3	2	4	-40.11	3.771
HY-Q45529		392.415	-2.897	-0.100	2.68908	7.0	1.0	7.0	-47.76	1.714
HY-Q70959		377.831	-2.896	-0.107	5.0476	3	2	5	-46.57	2.111
HY-Q82642		374.444	-2.895	-0.103	3.4834	4	2	5	-39.92	3.868
HY-Q69829		438.940	-2.890	-0.096	4.21762	5	2	6	-49.27	2.763
HY-Q74207		342.786	-2.889	-0.120	2.66462	4.0	2.0	4.0	-42.18	3.025
HY-Q64584		354.435	-2.889	-0.116	2.7904	4	2	4	-39.66	3.289
HY-Q80367		424.913	-2.888	-0.100	4.1378	4.0	3.0	6.0	-43.82	0.697
HY-Q63084		367.408	-2.887	-0.103	4.9061	3	2	4	-39.58	0.092
HY-Q09048	6-methyl-1-phenyl-3-[4-(pyridin-2-yl)piperazine-1-carbonyl]-1H,6H,7H-pyrazolo[4,3-d]pyrimidin-7-one	415.457	-2.886	-0.093	1.4766	8.0	0.0	3.0	-45.97	0.659
HY-Q67656		421.928	-2.885	-0.096	4.3737	2	3	7	-57.82	1.522
HY-Q20495		366.483	-2.882	-0.115	1.6895	4.0	1.0	6.0	-46.20	0.958	922012-83-7
HY-Q65460		244.294	-2.882	-0.160	1.5468	2	2	3	-30.01	1.412
HY-Q11160	N-(1H-1,3-benzodiazol-2-yl)-2-{[4-(trifluoromethyl)phenyl]formamido}acetamide	362.311	-2.881	-0.111	2.9502	3.0	3.0	4.0	-39.30	0.581
HY-Q60845		282.303	-2.878	-0.137	1.8965	4	2	4	-31.46	0.453
HY-Q41596		310.382	-2.876	-0.131	2.08138	5.0	1.0	4.0	-49.75	0.308	327067-36-7
HY-Q57338		376.888	-2.876	-0.111	3.11252	4	2	6	-36.74	3.458
HY-Q58205		418.884	-2.872	-0.096	4.47842	4	2	5	-52.62	1.832
HY-Q68467		384.867	-2.870	-0.106	3.7833	3	3	6	-49.80	2.358
HY-Q58606		345.362	-2.870	-0.110	2.0146	5	2	4	-32.23	1.011
HY-Q58228		388.830	-2.870	-0.106	2.87152	4.0	2.0	6.0	-38.84	4.804
HY-Q45073		412.471	-2.868	-0.099	3.1121	7.0	2.0	8.0	-59.22	2.766
HY-Q36214		302.333	-2.867	-0.125	4.6064	3.0	1.0	2.0	-37.22	0.196	95888-04-3
HY-Q69649		336.351	-2.865	-0.115	1.1514	5	2	5	-40.48	1.274
HY-Q25070		335.363	-2.863	-0.115	3.23	4.0	2.0	5.0	-46.79	2.476	2034466-19-6
HY-Q16804		333.392	-2.863	-0.119	0.49622	8.0	1.0	5.0	-40.36	0.201	919739-20-1
HY-Q80128		363.204	-2.860	-0.119	3.2382	3.0	3.0	4.0	-47.41	2.708
HY-Q31923		339.342	-2.857	-0.124	3.5533	5.0	2.0	4.0	-39.17	1.260	2640963-63-7
HY-Q03720		379.468	-2.855	-0.102	3.12958	6.0	3.0	6.0	-48.42	1.472
HY-Q18592		327.770	-2.854	-0.124	2.4605	5.0	1.0	4.0	-43.07	0.147	2034395-21-4
HY-Q24822		354.472	-2.854	-0.119	2.8558	4.0	1.0	5.0	-30.97	3.784	922022-23-9
HY-Q55138		315.760	-2.853	-0.130	3.4061	3.0	2.0	4.0	-33.71	1.549
HY-Q79392		396.450	-2.852	-0.095	4.0554	4.0	2.0	6.0	-33.04	0.435
HY-WAA0057	2-(4-Bromophenyl)-2H-indazole-7-carboxamide	316.158	-2.852	-0.150	2.8869	3.0	1.0	2.0	-34.58	0.000	952478-17-0
HY-Q53550		381.457	-2.852	-0.106	3.1079	5.0	1.0	5.0	-36.17	2.283
HY-W106613	7-(Diethylamino)-4-(trifluoromethyl)coumarin	285.260	-2.851	-0.143	3.658	3.0	0.0	3.0	-31.33	-0.083	41934-47-8
HY-Q84012		391.258	-2.850	-0.110	3.70812	4.0	2.0	5.0	-35.65	0.279
HY-Q55848		389.886	-2.849	-0.102	4.7847	2	2	6	-42.97	1.958
HY-Q03275		407.499	-2.847	-0.098	3.72272	8.0	2.0	4.0	-47.45	0.763	903469-36-3
HY-Q14429		324.428	-2.846	-0.119	3.2096	4.0	1.0	4.0	-35.60	1.519
HY-W349128	Ethyl 8-cyano-3-iodoimidazo[1,2-a]pyridine-2-carboxylate	341.108	-2.845	-0.167	1.98728	5.0	0.0	2.0	-42.15	0.522	885275-52-5
HY-Q63050		269.279	-2.844	-0.142	2.632	2	2	3	-33.80	1.290
HY-Q04984		330.391	-2.843	-0.114	4.0803	2.0	3.0	4.0	-36.43	2.425
HY-Q71986		309.329	-2.843	-0.124	0.7755	5	2	5	-30.27	2.838
HY-Q46306		350.403	-2.842	-0.114	3.32382	6.0	1.0	4.0	-52.17	1.893
HY-Q09572	N-[4-(4-ethyl-3-oxo-3,4-dihydro-2H-1,4-benzoxazin-6-yl)-5-methyl-1,3-thiazol-2-yl]-3-phenylpropanamide	421.522	-2.841	-0.095	4.43512	5.0	1.0	6.0	-52.38	2.518
HY-Q72434		344.436	-2.840	-0.118	2.623	4	2	6	-45.43	0.424
HY-Q64537		332.429	-2.838	-0.123	2.099	4	1	2	-35.71	0.605
HY-Q81678		414.418	-2.838	-0.098	2.2327	7.0	2.0	6.0	-52.13	0.867
HY-Q32480		370.861	-2.837	-0.113	4.7806	5.0	0.0	6.0	-43.14	3.827	896048-79-6
HY-Q79907		417.513	-2.836	-0.091	3.6585	4.0	3.0	6.0	-55.30	0.744
HY-Q40207		362.451	-2.834	-0.113	2.91622	5.0	2.0	7.0	-40.13	2.488
HY-Q79865		360.417	-2.832	-0.105	2.6474	4.0	1.0	3.0	-44.76	0.475
HY-Q59610		295.302	-2.832	-0.129	1.3264	4	3	4	-35.82	2.644
HY-Q63075		299.761	-2.831	-0.135	3.1888	2	2	4	-36.17	1.819
HY-Q22527		359.382	-2.829	-0.109	0.5755	7.0	0.0	5.0	-44.03	2.420
HY-Q51149		310.300	-2.828	-0.129	2.8197	4.0	2.0	5.0	-36.87	0.128
HY-Q44884		330.365	-2.827	-0.123	2.7132	5.0	2.0	6.0	-32.44	2.945
HY-Q80505		379.441	-2.825	-0.105	4.4643	5	2	6	-41.89	1.991
HY-Q49742		319.408	-2.824	-0.118	3.79762	3.0	2.0	4.0	-42.51	1.050
HY-Q80521		292.364	-2.823	-0.141	1.3667	4.0	2.0	5.0	-42.51	0.491
HY-Q50593		325.393	-2.820	-0.123	3.47898	6.0	2.0	2.0	-37.46	0.880
HY-Q27798		336.391	-2.819	-0.113	3.7035	3.0	3.0	5.0	-42.47	0.120	1351606-99-9
HY-Q78303		280.331	-2.818	-0.134	2.3249	4.0	0.0	4.0	-41.85	0.931
HY-Q78958		404.879	-2.818	-0.104	2.9279	5.0	3.0	6.0	-45.56	0.866
HY-Q55145		320.179	-2.814	-0.134	4.0509	2.0	2.0	3.0	-49.83	1.086
HY-Q75485		208.286	-2.813	-0.201	2.3676	2.0	2.0	2.0	-32.93	-0.001
HY-Q42986		329.425	-2.810	-0.122	2.70004	3.0	3.0	4.0	-36.29	3.771
HY-Q80220		417.874	-2.809	-0.100	3.3228	5	2	5	-50.04	0.325
HY-Q13348	6-{5-[1-(3-chlorophenoxy)ethyl]-1,2,4-oxadiazol-3-yl}-1-methyl-1H-1,3-benzodiazole	354.797	-2.809	-0.112	4.4167	6.0	0.0	4.0	-45.26	1.435
HY-Q79126		340.358	-2.807	-0.112	2.2519	3.0	3.0	6.0	-39.80	0.704
HY-Q46037		301.140	-2.806	-0.165	1.3796	3.0	1.0	2.0	-31.06	2.215
HY-Q39116		338.407	-2.804	-0.112	2.43754	3.0	1.0	3.0	-44.21	0.419
HY-Q47193		331.763	-2.804	-0.122	1.33774	6.0	1.0	3.0	-43.87	1.352
HY-Q57299		348.834	-2.803	-0.117	2.28282	4.0	1.0	3.0	-32.58	4.616
HY-Q49033		429.303	-2.802	-0.097	4.9409	3.0	2.0	7.0	-45.87	2.319
HY-Q07801		382.420	-2.802	-0.100	1.4537	5.0	1.0	6.0	-44.01	2.104	1286709-78-1
HY-Q20341		325.364	-2.801	-0.117	2.3291	4.0	1.0	4.0	-37.10	1.323	2034529-81-0
HY-Q70016		357.390	-2.801	-0.112	0.8159	6	3	6	-33.33	0.644
HY-Q52254		335.429	-2.801	-0.122	1.614	5.0	1.0	4.0	-40.10	-0.012
HY-Q76470		444.535	-2.793	-0.085	3.8225	5	2	6	-52.17	0.794
HY-Q75480		378.453	-2.792	-0.103	5.0693	4.0	2.0	6.0	-41.38	1.491
HY-Q80509		373.437	-2.792	-0.103	4.9676	4.0	2.0	4.0	-40.80	3.152
HY-Q49488		414.516	-2.790	-0.100	2.36138	9.0	2.0	6.0	-41.48	2.256
HY-Q05618		353.407	-2.786	-0.111	3.5459	6.0	2.0	6.0	-40.67	1.819
HY-Q59733		356.813	-2.783	-0.111	2.5376	4	2	6	-36.38	1.403
HY-Q48456		336.248	-2.781	-0.116	3.076	4.0	1.0	3.0	-30.66	0.002
HY-Q74277		397.438	-2.780	-0.093	3.7966	5	2	5	-50.63	4.019
HY-Q35680		329.097	-2.780	-0.174	2.1613	5.0	2.0	2.0	-36.26	0.000
HY-Q68677		372.356	-2.778	-0.103	1.7003	5	3	6	-46.43	0.132
HY-Q65963		366.402	-2.777	-0.107	1.9744	5	3	4	-39.82	2.484
HY-Q82808		364.400	-2.775	-0.103	2.6449	4	3	6	-47.29	1.614
HY-Q65483		292.338	-2.773	-0.126	2.96932	2	2	3	-31.17	0.813
HY-Q53909		356.813	-2.771	-0.111	3.05472	4.0	2.0	5.0	-38.22	0.506
HY-Q72996		388.471	-2.770	-0.096	3.4269	4	2	7	-52.52	1.845
HY-Q43203		313.357	-2.769	-0.120	1.98752	4.0	1.0	3.0	-37.77	0.104
HY-Q34825		318.424	-2.768	-0.115	4.66618	4.0	1.0	4.0	-44.15	0.338	612522-93-7
HY-Q76423		424.526	-2.768	-0.092	3.0348	6.0	2.0	7.0	-48.34	1.977
HY-Q40453		321.384	-2.767	-0.115	2.5562	5.0	1.0	6.0	-31.58	2.685
HY-Q76970		361.400	-2.765	-0.102	2.87482	5.0	2.0	6.0	-33.38	4.866
HY-Q39614		312.485	-2.764	-0.145	3.9864	6.0	0.0	2.0	-36.94	2.623	327170-36-5
HY-Q71395		384.461	-2.761	-0.102	0.9871	6.0	1.0	5.0	-49.47	0.694
HY-Q67376		353.378	-2.760	-0.106	2.5116	5	2	6	-48.05	3.253
HY-Q70472		314.388	-2.760	-0.138	1.258	5	1	3	-39.27	1.254
HY-Q03242		351.810	-2.759	-0.120	2.8639	7.0	1.0	6.0	-40.51	4.148
HY-Q64457		327.319	-2.759	-0.115	0.9146	5	2	5	-32.29	0.494
HY-Q30408		414.845	-2.758	-0.095	3.3786	6.0	1.0	7.0	-32.72	0.260	1357935-63-7
HY-Q41965		388.371	-2.755	-0.106	2.0654	5.0	2.0	5.0	-30.73	0.655
HY-Q11844	N-[2-methyl-5-(1H-pyrazol-5-yl)thiophen-3-yl]-3-phenylpropanamide	311.410	-2.754	-0.125	4.01792	3.0	2.0	5.0	-42.92	1.750
HY-41471	Ethyl 3-(6,7-dibromo-2,3-dihydrobenzofuran-5-yl)propanoate	378.060	-2.753	-0.153	3.6422	3.0	0.0	4.0	-42.21	0.404	196597-75-8
HY-Q76396		383.433	-2.749	-0.102	2.1176	7.0	2.0	6.0	-36.52	0.761
HY-Q78839		380.429	-2.748	-0.102	2.4828	6.0	2.0	5.0	-40.88	0.328
HY-Z9195	(1R,3R)-1-(Benzo[d][1,3]dioxol-5-yl)-2,3,4,9-tetrahydro-1H-pyrido[3,4-b]indole-3-carboxamide (Tadalafil Impurity)	335.363	-2.747	-0.110	1.9856	4.0	3.0	2.0	-33.37	3.186	1370438-57-5
HY-Q22964		354.837	-2.744	-0.110	3.7466	2.0	1.0	3.0	-46.60	1.463	898411-80-8
HY-Q46480		382.514	-2.743	-0.106	4.35168	5.0	2.0	4.0	-44.46	2.000
HY-Q03377		377.404	-2.742	-0.098	2.78412	6.0	2.0	5.0	-47.37	1.041	1170124-77-2
HY-Q09160	2-(4-chlorophenyl)-N-{[3-(1-methyl-1H-1,3-benzodiazol-5-yl)-1,2,4-oxadiazol-5-yl]methyl}acetamide	381.823	-2.741	-0.102	3.1356	6.0	1.0	5.0	-33.91	2.552
HY-Q55439		418.501	-2.738	-0.088	3.0535	5.0	3.0	6.0	-55.75	1.458
HY-Q79899		402.479	-2.738	-0.094	3.5181	5.0	2.0	6.0	-46.30	1.973
HY-Q76501		382.464	-2.737	-0.098	2.4713	5	2	6	-32.40	2.905
HY-Q81791		363.204	-2.736	-0.114	3.2382	3.0	3.0	4.0	-48.70	3.015
HY-Q75470		351.431	-2.734	-0.109	3.9765	4	2	6	-46.21	0.818
HY-Q66185		422.872	-2.731	-0.091	3.4668	4	3	7	-43.87	4.948
HY-Q71171		439.471	-2.730	-0.083	5.6628	5	2	7	-50.55	1.877
HY-Q05538		392.528	-2.730	-0.097	4.9189	4.0	2.0	7.0	-39.39	3.351
HY-Q65908		320.348	-2.729	-0.114	2.9045	3	1	3	-34.86	0.189
HY-Q57591		384.440	-2.728	-0.097	1.1645	5	3	3	-39.00	0.619
HY-Q55662		369.450	-2.726	-0.105	2.4271	6.0	2.0	5.0	-30.43	2.274
HY-Q75260		286.316	-2.725	-0.136	1.081	6	1	3	-34.79	0.250
HY-Q75839		399.410	-2.723	-0.091	2.90252	6	2	4	-53.08	0.781
HY-Q28799		310.353	-2.722	-0.118	2.9723	5.0	2.0	4.0	-38.03	1.504	139399-42-1
HY-Q81796		382.851	-2.720	-0.101	3.3156	3.0	2.0	4.0	-38.41	2.378
HY-Q68051		355.373	-2.720	-0.105	2.2615	5	2	5	-36.14	0.273
HY-Q11606	N-(6-methoxy-1,3-benzothiazol-2-yl)-2-{6-phenylimidazo[2,1-b][1,3]thiazol-3-yl}acetamide	420.519	-2.719	-0.094	4.8623	7.0	1.0	5.0	-48.83	3.149
HY-Q78987		324.340	-2.718	-0.113	1.94	4	3	5	-35.28	3.239
HY-Q26465		311.337	-2.718	-0.118	4.1215	5.0	1.0	5.0	-39.89	0.551	898917-36-7
HY-Q78988		312.304	-2.718	-0.118	2.0705	3.0	3.0	4.0	-33.57	2.976
HY-Q49499		317.732	-2.717	-0.124	3.5102	5.0	1.0	3.0	-34.55	1.409
HY-Q67173		367.453	-2.716	-0.101	2.0152	4	1	2	-39.64	0.840
HY-Q80031		386.814	-2.715	-0.101	3.5987	3	2	3	-46.52	2.501
HY-Q55724		403.417	-2.714	-0.090	3.294	5.0	2.0	6.0	-37.77	1.784
HY-Q23410		350.426	-2.714	-0.104	3.11774	5.0	3.0	6.0	-48.38	0.650	1396855-17-6
HY-Q70813		394.450	-2.711	-0.093	3.8769	3	3	5	-44.90	2.477
HY-Q48649		386.480	-2.710	-0.097	4.8695	4.0	2.0	6.0	-40.68	1.999
HY-Q03539	1-benzyl-5-[3-(2-chlorophenyl)-1,2,4-oxadiazol-5-yl]-4-hydroxy-1H,6H,7H-pyrazolo[3,4-b]pyridin-6-one	419.828	-2.708	-0.090	3.8489	7.0	2.0	4.0	-41.53	0.666
HY-Q35377		328.368	-2.707	-0.113	3.4214	5.0	1.0	6.0	-38.82	2.937
HY-Q41723		308.406	-2.707	-0.123	3.79008	4.0	0.0	4.0	-45.92	0.166	445384-97-4
HY-Q75297		323.179	-2.706	-0.129	3.2533	3.0	1.0	3.0	-34.23	0.593
HY-Q75793		351.366	-2.706	-0.104	0.5258	6	2	6	-49.36	0.349
HY-Q35605		355.897	-2.705	-0.129	3.9846	6.0	2.0	4.0	-34.76	3.675
HY-Q76388		396.491	-2.705	-0.093	2.7189	5	2	7	-44.38	4.637
HY-Q42454		304.440	-2.703	-0.135	3.84632	4.0	1.0	3.0	-50.70	0.470
HY-Q77164		375.453	-2.702	-0.100	4.4343	4.0	2.0	5.0	-31.62	1.769
HY-77003	tert-Butyl 2-((5-chlorobenzo[d]oxazol-2-yl)(3-oxobutyl)amino)ethylcarbamate	381.860	-2.701	-0.104	3.7914	6.0	1.0	7.0	-56.83	2.282	1276666-10-4
HY-Q77618		337.383	-2.700	-0.108	1.2081	5	2	7	-40.94	3.823
HY-Q67890		443.572	-2.700	-0.084	5.69572	3	2	4	-52.34	0.902
HY-Q47837		398.484	-2.700	-0.096	3.9184	4.0	2.0	8.0	-56.04	3.881
HY-Q28494		374.853	-2.699	-0.108	4.059	5.0	2.0	6.0	-57.26	0.018	1021050-83-8
HY-Q26040		347.374	-2.695	-0.104	3.7615	4.0	2.0	5.0	-45.32	1.339	2034560-97-7
HY-Q55156		336.782	-2.695	-0.112	3.9457	3.0	2.0	3.0	-36.00	2.297
HY-Q84299		386.411	-2.694	-0.093	3.334	5.0	2.0	6.0	-43.75	1.810
HY-Q84137		433.899	-2.693	-0.087	3.80232	5.0	2.0	6.0	-39.64	1.613
HY-Q00638		366.421	-2.690	-0.100	3.13334	6.0	2.0	6.0	-53.34	2.419	895833-54-2
HY-Q55829		343.770	-2.690	-0.112	3.1687	4.0	2.0	3.0	-48.06	0.523
HY-Q73009		410.474	-2.689	-0.093	3.5168	5	2	6	-53.49	2.858
HY-Q27026		332.367	-2.688	-0.108	2.413	5.0	2.0	4.0	-40.41	0.342	2640842-65-3
HY-Q37698		306.321	-2.687	-0.117	3.3553	5.0	0.0	2.0	-31.89	3.639
HY-Q05621		354.366	-2.687	-0.103	2.0084	7.0	1.0	5.0	-45.53	0.887
HY-Q63067		252.277	-2.687	-0.141	1.8879	3	2	3	-32.35	1.497
HY-Q64143		448.910	-2.687	-0.084	4.48702	5	2	6	-53.27	1.075
HY-Q54653		412.492	-2.686	-0.096	3.5825	5.0	2.0	4.0	-49.07	1.710
HY-Q11359	1-[2-(3-ethyl-1,2,4-oxadiazol-5-yl)piperidin-1-yl]-3-(1H-indol-3-yl)propan-1-one	352.438	-2.685	-0.103	3.7997	4.0	1.0	5.0	-37.67	3.630
HY-Q68963		403.891	-2.685	-0.099	2.9341	4	3	6	-35.27	3.214
HY-Q08631	3-[(1,3-diethyl-2-oxo-2,3-dihydro-1H-1,3-benzimidazol-5-yl)amino]-1,1-dioxo-1H-1-benzothiophene-2-carboxamide	412.471	-2.683	-0.093	1.8961	7.0	2.0	5.0	-43.66	1.343
HY-Q71486		446.532	-2.683	-0.084	2.662	6	1	5	-57.14	2.557
HY-Q32165		327.361	-2.682	-0.117	3.4245	6.0	0.0	3.0	-36.74	1.705	477556-68-6
HY-Q79981		352.390	-2.682	-0.103	2.7458	4	2	5	-36.88	0.177
HY-Q37660		310.360	-2.680	-0.112	4.9831	3.0	0.0	3.0	-32.09	0.313
HY-Q46636		390.447	-2.678	-0.092	1.8166	6.0	2.0	6.0	-36.10	4.582
HY-Q78309		326.356	-2.677	-0.112	2.3178	6	1	6	-32.13	0.805
HY-Q48818		377.425	-2.676	-0.099	4.52302	5.0	2.0	3.0	-48.06	0.406	347338-14-1
HY-Q61598		353.422	-2.676	-0.107	3.6882	4	1	4	-34.26	0.388
HY-Q73047		448.548	-2.675	-0.084	3.0215	6	1	5	-38.24	0.611
HY-401004	3-(4-Fluorophenyl)propanamide	167.183	-2.670	-0.223	1.2436	1.0	1.0	3.0	-36.01	0.560	25468-67-1
HY-Q40347		323.421	-2.670	-0.116	3.8721	3.0	2.0	3.0	-30.87	1.634
HY-Q53160		322.368	-2.669	-0.111	2.7116	3.0	3.0	6.0	-32.81	3.278
HY-Q79080		370.412	-2.668	-0.095	3.9964	3	3	5	-45.94	1.193
HY-QS05184452		783.910	-2.667	-0.046	10.0478	7.0	3.0	10.0	-46.00	4.820
HY-Q84131		418.884	-2.665	-0.089	4.72962	4.0	2.0	5.0	-51.09	1.508
HY-QS07428457		246.198	-2.665	-0.148	1.52672	5.0	0.0	3.0	-30.74	0.086
HY-Q80294		418.884	-2.662	-0.089	4.0763	3.0	3.0	6.0	-55.52	1.503
HY-Q49010		379.869	-2.660	-0.111	4.7284	5.0	1.0	5.0	-42.49	3.602
HY-Q24225		342.326	-2.660	-0.106	2.2651	4.0	1.0	3.0	-36.97	4.527	1396845-76-3
HY-Q55839		319.817	-2.659	-0.127	3.1792	3.0	2.0	5.0	-43.54	2.620
HY-Q60927		405.845	-2.659	-0.092	3.7936	4.0	3.0	5.0	-47.84	0.968
HY-400996	Methyl 5-carbamoyl-2-methylbenzoate	193.202	-2.656	-0.190	0.88052	3.0	1.0	2.0	-31.70	0.017	99060-41-0
HY-Q42027		393.468	-2.656	-0.095	3.95142	4.0	3.0	6.0	-40.87	1.189
HY-Q82974		401.466	-2.653	-0.088	4.2183	4	2	8	-50.86	1.480
HY-Q77155		320.418	-2.653	-0.121	1.8766	4	1	2	-37.13	0.402
HY-Q50886		358.401	-2.652	-0.098	4.2999	3.0	3.0	3.0	-43.78	1.834
HY-Q78934		434.477	-2.651	-0.086	3.639	6.0	3.0	5.0	-48.80	4.776
HY-Q73630		349.415	-2.650	-0.106	3.5147	3.0	3.0	4.0	-48.94	0.626
HY-Q82932		373.412	-2.649	-0.095	4.4028	4.0	2.0	6.0	-47.20	3.623
HY-Q75881		417.400	-2.649	-0.085	2.6621	6.0	2.0	5.0	-31.10	0.879
HY-Q71172		439.471	-2.649	-0.080	5.6628	5	2	7	-58.56	3.525
HY-Q24669		340.339	-2.649	-0.106	1.1624	8.0	1.0	3.0	-40.82	3.360	946203-56-1
HY-Q53062		333.416	-2.649	-0.110	3.9928	4.0	1.0	4.0	-39.26	2.155
HY-Q29863		381.863	-2.647	-0.098	4.73976	4.0	1.0	5.0	-45.68	2.315	1251672-15-7
HY-Q53755		362.389	-2.646	-0.098	1.995	6.0	1.0	5.0	-44.36	1.159
HY-Q60748		348.402	-2.645	-0.102	3.5321	3.0	1.0	4.0	-31.87	0.401
HY-Q75778		407.520	-2.644	-0.094	4.469	5.0	2.0	6.0	-50.67	3.699
HY-Q62540		403.486	-2.644	-0.088	2.5674	4.0	3.0	6.0	-33.04	3.728
HY-Q04334		342.468	-2.643	-0.110	3.0175	4.0	2.0	8.0	-35.32	2.438
HY-Q65552		412.449	-2.643	-0.085	2.9652	5	2	6	-38.67	3.421
HY-Q68911		374.444	-2.642	-0.094	2.398	4	1	5	-43.19	2.296
HY-Q04655	N-(3,4-dimethylphenyl)-2-[3-(4-methylphenyl)-5-oxo-2,5-dihydro-1H-pyrazol-1-yl]acetamide	335.407	-2.638	-0.106	3.40736	3.0	2.0	4.0	-45.17	1.836
HY-Q56936		343.339	-2.638	-0.106	0.8651	6.0	2.0	6.0	-33.49	2.694
HY-Q81694		422.466	-2.638	-0.088	2.5783	7.0	1.0	4.0	-53.25	0.277
HY-Q20582		326.787	-2.638	-0.115	3.1901	4.0	1.0	4.0	-39.76	0.185	2548975-23-9
HY-Q81159		343.770	-2.637	-0.110	3.2398	4.0	2.0	5.0	-44.67	0.909
HY-Q70208		277.353	-2.637	-0.139	1.5517	5	1	2	-41.10	0.898
HY-Q33310		344.418	-2.636	-0.101	3.5409	3.0	2.0	5.0	-34.64	3.536	2640835-61-4
HY-Q08934	N-cyclopropyl-7-(propan-2-yl)-2-(pyridin-2-yl)pyrazolo[1,5-a]pyrimidine-5-carboxamide	321.384	-2.636	-0.110	2.8069	5.0	1.0	4.0	-39.48	4.656
HY-Q58190		418.884	-2.635	-0.088	4.72962	4.0	2.0	5.0	-48.76	1.756
HY-Q73609		400.438	-2.634	-0.088	3.27442	3.0	4.0	5.0	-42.57	0.974
HY-W405191	3-(Furan-2-ylmethylene)-2,3-dihydro-1H-cyclopenta[b]quinoline-9-carboxylic acid	291.306	-2.634	-0.120	4.0128	3.0	1.0	2.0	-33.58	0.057	22311-77-9
HY-Q55656		327.771	-2.632	-0.114	2.549	3.0	2.0	4.0	-34.82	2.572
HY-QS07505329		584.493	-2.630	-0.061	4.7763	7.0	6.0	10.0	-46.57	3.894
HY-Q62554		403.486	-2.629	-0.088	2.5674	4.0	3.0	6.0	-45.39	4.633
HY-Q72013		315.377	-2.629	-0.114	1.1061	5	1	4	-39.55	3.707
HY-Q67855		421.497	-2.628	-0.088	5.1842	3.0	3.0	7.0	-52.88	1.654
HY-Q84001		356.813	-2.628	-0.105	3.05472	4.0	2.0	5.0	-42.46	0.647
HY-Q64156		413.437	-2.627	-0.085	3.62232	6	2	6	-49.24	3.614
HY-Q01415		376.460	-2.625	-0.094	4.0641	4.0	2.0	7.0	-48.12	3.393	941908-88-9
HY-Q33458		343.346	-2.624	-0.101	2.9761	6.0	1.0	3.0	-40.94	2.207	1110996-12-7
HY-Q50474		428.847	-2.623	-0.087	4.7575	4.0	2.0	7.0	-39.74	1.397
HY-Q76435		438.487	-2.622	-0.079	4.0848	5	2	6	-52.46	1.643
HY-Q81837		402.907	-2.622	-0.097	3.6145	4.0	2.0	3.0	-51.12	3.105
HY-Q44148		324.336	-2.622	-0.109	3.0401	6.0	1.0	4.0	-33.96	0.874
HY-Q09837	1-ethyl-2-oxo-N-[(thiophen-2-yl)methyl]-2,3-dihydro-1H-indole-5-carboxamide	300.383	-2.622	-0.125	2.5871	3.0	1.0	4.0	-39.35	1.023
HY-Q69809		391.258	-2.621	-0.101	3.70812	4	2	5	-36.68	2.176
HY-Q20729		358.380	-2.619	-0.109	3.448	4.0	2.0	7.0	-44.41	1.142	2034467-21-3
HY-W195041	2-(3-Cyanophenoxy)acetamide	176.175	-2.617	-0.201	0.42238	3.0	1.0	3.0	-31.09	4.813	902094-93-3
HY-Q24941		372.444	-2.616	-0.097	3.48634	5.0	1.0	5.0	-41.49	2.018	1226445-77-7
HY-Q56369		378.432	-2.614	-0.093	2.0656	4.0	2.0	4.0	-37.82	0.545
HY-Q00989		381.428	-2.610	-0.093	3.13444	5.0	2.0	6.0	-54.51	0.901	902041-97-8
HY-Q55843		325.799	-2.609	-0.113	3.8862	2.0	2.0	3.0	-49.28	0.305
HY-Q68606		320.179	-2.608	-0.124	3.5711	3	1	3	-40.83	1.065
HY-W006456	H-Phe(4-Br)-Ome.HCl	294.576	-2.608	-0.186	1.9137	3.0	1.0	3.0	-39.99	0.216	99359-32-7
HY-Q32748		394.814	-2.607	-0.093	4.41932	5.0	1.0	4.0	-39.32	1.111	618875-32-4
HY-Q76260		418.522	-2.606	-0.087	3.36172	5	2	7	-41.42	2.785
HY-Q80083		368.824	-2.606	-0.100	3.4596	3.0	2.0	3.0	-45.39	2.942
HY-Q75822		365.393	-2.605	-0.096	1.7276	6	2	5	-52.55	0.587
HY-Q62118		330.388	-2.604	-0.108	1.145	4	3	4	-42.61	3.854
HY-Q58653		384.867	-2.601	-0.096	3.2709	4.0	2.0	6.0	-35.98	4.108
HY-Q63048		320.179	-2.599	-0.124	3.7997	2	2	3	-40.61	0.526
HY-Q65486		320.392	-2.599	-0.108	3.7843	2	2	4	-32.75	0.245
HY-Q79338		415.494	-2.594	-0.089	3.41322	6	2	5	-54.54	1.575
HY-Q46500		342.380	-2.593	-0.108	1.1444	5.0	3.0	5.0	-38.67	2.684	954811-61-1
HY-Q42797		422.432	-2.591	-0.089	4.3391	6.0	1.0	8.0	-32.64	2.371
HY-Q71054		462.509	-2.589	-0.074	5.207	4	2	5	-54.62	0.350
HY-Q30036		390.418	-2.588	-0.089	2.8896	4.0	2.0	6.0	-46.33	1.079	1058501-53-3
HY-Q80039		368.824	-2.586	-0.099	3.2897	3	3	5	-55.21	4.220
HY-Q35781		371.959	-2.586	-0.112	3.4012	3.0	3.0	5.0	-44.26	0.621
HY-Q82605		352.369	-2.585	-0.099	2.9176	4.0	2.0	6.0	-46.06	0.545
HY-Q00959		307.781	-2.584	-0.123	2.9237	3.0	3.0	5.0	-46.73	0.798	1795303-96-6
HY-Q11597	N-(3,5-dimethylphenyl)-2-{4-oxo-4H,5H-thieno[3,2-c]pyridin-5-yl}acetamide	312.394	-2.584	-0.117	3.31854	4.0	1.0	3.0	-37.12	0.701
HY-Q26527		344.317	-2.579	-0.103	3.8096	4.0	1.0	5.0	-46.13	2.805	953253-06-0
HY-Q57388		279.343	-2.578	-0.123	2.9255	2	2	5	-37.65	0.444
HY-Q61177		208.260	-2.577	-0.172	0.6664	4.0	0.0	2.0	-33.46	0.842
HY-Q24419		381.392	-2.576	-0.092	1.4592	8.0	1.0	6.0	-48.57	2.533	1795295-17-8
HY-Q69868		402.857	-2.576	-0.092	3.82832	4	2	5	-36.27	1.834
HY-Q61546		377.231	-2.574	-0.103	3.1671	3	3	5	-50.51	1.279
HY-Q63057		257.318	-2.573	-0.143	2.5544	3	2	3	-34.78	0.885
HY-Q84263		389.440	-2.569	-0.092	3.2686	6.0	2.0	5.0	-36.81	1.908
HY-Q55154		325.799	-2.569	-0.112	3.8862	2.0	2.0	3.0	-46.83	1.185
HY-Q23813		321.380	-2.565	-0.107	2.6364	4.0	0.0	5.0	-36.70	3.796	2380193-42-8
HY-Q67047		394.456	-2.564	-0.092	3.502	6	2	5	-53.66	1.821
HY-Q41648		321.446	-2.563	-0.117	2.7558	6.0	1.0	4.0	-43.03	0.555	99762-67-1
HY-Q21376		310.353	-2.563	-0.111	2.551	3.0	2.0	4.0	-42.34	2.334	1788765-51-4
HY-Q09522	N-(3,5-difluorophenyl)-2-[5-(4-methoxyphenyl)-3-oxo-2,3-dihydro-1,2,4-triazin-2-yl]acetamide	372.331	-2.562	-0.095	2.2308	6.0	1.0	5.0	-32.20	1.291
HY-Q62606		368.422	-2.558	-0.098	1.7854	6.0	3.0	5.0	-45.40	1.043
HY-Q63806		396.450	-2.558	-0.085	3.7184	4	1	4	-51.77	0.419
HY-Q55147		286.722	-2.558	-0.128	2.7925	3.0	2.0	3.0	-42.17	0.808
HY-Q63355		388.402	-2.557	-0.088	3.9069	4	2	5	-37.78	0.793
HY-Q42232		465.969	-2.556	-0.088	3.4833	8.0	2.0	5.0	-50.17	1.896
HY-W070573	Ethyl 6-iodoimidazo[1,2-a]pyridine-2-carboxylate	316.098	-2.556	-0.170	2.1156	4.0	0.0	2.0	-33.67	0.010	214958-32-4
HY-QS02885076		246.224	-2.552	-0.159	-2.8582	5.0	3.0	5.0	-34.06	1.292
HY-Q75811		389.371	-2.551	-0.088	1.8648	7	2	5	-48.44	1.587
HY-Q68393		320.780	-2.551	-0.116	1.4974	3	2	4	-38.75	0.220
HY-Q61493		416.506	-2.549	-0.085	4.5347	4.0	2.0	4.0	-52.51	4.561
HY-Q40250		342.402	-2.544	-0.098	4.31874	5.0	1.0	3.0	-32.29	1.271
HY-Q67551		272.308	-2.543	-0.127	1.3341	5.0	0.0	2.0	-34.86	0.547
HY-Q81598		396.428	-2.539	-0.091	2.6924	7.0	2.0	6.0	-38.31	2.228
HY-Q65728		287.344	-2.539	-0.127	1.9578	4	2	3	-37.91	0.627
HY-Q63758		386.411	-2.538	-0.088	3.8475	5.0	2.0	5.0	-47.72	1.363
HY-Q40645		357.450	-2.538	-0.098	4.7099	4.0	1.0	7.0	-57.15	1.928
HY-Q76354		352.394	-2.536	-0.098	2.15672	5.0	1.0	4.0	-36.64	2.637
HY-Q78615		368.462	-2.534	-0.097	2.3084	5.0	2.0	4.0	-47.79	0.668
HY-Q30356	1-(7-Chloro-4-methoxybenzo[d]thiazol-2-yl)pyrrolidine-2-carboxamide	311.794	-2.533	-0.127	2.4124	5.0	1.0	3.0	-37.96	3.119	2640818-60-4
HY-Q38044		370.463	-2.532	-0.101	3.08164	8.0	1.0	4.0	-31.39	2.797	522659-37-6
HY-Q78851		397.460	-2.532	-0.090	2.162	5.0	3.0	3.0	-52.06	3.788
HY-Q08654	N-(3-chloro-4-fluorophenyl)-4-(3-ethyl-1,2-oxazol-5-yl)thiophene-2-sulfonamide	386.857	-2.531	-0.105	4.5588	5.0	1.0	5.0	-46.84	3.567
HY-Q76451		418.497	-2.530	-0.082	2.8996	5.0	2.0	7.0	-40.36	0.184
HY-Q73690		359.380	-2.530	-0.094	3.6875	3	3	5	-44.30	1.753
HY-Q23966		306.369	-2.529	-0.110	2.4103	4.0	2.0	6.0	-32.76	3.617	881435-97-8
HY-Q59716		349.394	-2.528	-0.097	2.5991	3	3	3	-50.01	3.011
HY-Q84079		432.911	-2.525	-0.081	4.52092	4.0	2.0	6.0	-54.98	1.614
HY-Q82742		302.374	-2.523	-0.115	1.606	3.0	1.0	3.0	-36.55	0.718
HY-Q68505		418.884	-2.523	-0.084	4.5787	3	3	6	-34.42	2.873
HY-Q59652		400.394	-2.521	-0.084	3.7962	5	3	4	-46.49	2.598
HY-Q17630		423.292	-2.521	-0.101	2.02142	6.0	1.0	3.0	-51.13	2.468	1251580-84-3
HY-Q75865		391.431	-2.519	-0.087	1.9431	6	2	5	-47.32	1.559
HY-Q82796		400.438	-2.519	-0.084	3.7538	4.0	3.0	6.0	-49.47	0.392
HY-Q67024		384.486	-2.519	-0.097	3.2326	6.0	2.0	5.0	-52.50	1.840
HY-Q52256		333.800	-2.518	-0.114	3.0227	4.0	2.0	4.0	-37.74	0.059
HY-Q54679		379.420	-2.517	-0.090	2.0025	4.0	3.0	3.0	-51.39	3.462
HY-Q17627		342.472	-2.515	-0.105	3.14404	7.0	0.0	3.0	-41.70	2.783	2640948-02-1
HY-Q76207		399.454	-2.514	-0.084	2.89772	5.0	2.0	6.0	-47.27	1.856
HY-Z9176	3-(Butylamino)-4-phenoxybenzoic acid (Bumetanide Impurity)	285.343	-2.513	-0.120	4.3891	3.0	2.0	7.0	-42.27	0.288	105641-65-4
HY-Q46972		387.530	-2.513	-0.097	3.81092	6.0	1.0	7.0	-65.64	0.625
HY-Q66111		388.452	-2.508	-0.090	3.8736	5	2	5	-50.83	3.136
HY-Q57914		364.854	-2.508	-0.104	3.4851	4	2	5	-44.68	2.612
HY-Q81605		414.418	-2.507	-0.086	2.8315	7.0	2.0	6.0	-46.46	3.932
HY-Q75819		413.437	-2.505	-0.081	2.3143	6.0	2.0	6.0	-48.64	2.886
HY-Q21262		383.477	-2.502	-0.093	3.40864	7.0	1.0	7.0	-46.02	3.016	1251703-89-5
HY-Q66377		350.382	-2.501	-0.096	1.27812	6	2	6	-40.40	1.767
HY-Q58959		417.494	-2.499	-0.083	3.3032	6	2	7	-52.08	1.414
HY-Q32914		406.490	-2.499	-0.083	2.92472	6.0	1.0	5.0	-37.52	4.913
HY-Q48936		383.245	-2.497	-0.104	4.813	2.0	2.0	3.0	-45.66	0.753
HY-Q62552		353.426	-2.497	-0.096	1.7027	4	2	4	-46.76	1.812
HY-Q57469		382.440	-2.496	-0.092	1.4608	6	1	4	-35.53	0.303
HY-Q54510		350.382	-2.494	-0.096	1.7655	5.0	2.0	3.0	-38.36	0.390
HY-Q72607		409.510	-2.493	-0.086	2.8157	6	1	5	-42.08	3.525
HY-Z9211	7,8-Dimethoxy-3-propyl-1,3,4,5-tetrahydro-2H-benzo[d]azepin-2-one (Ivabradine Impurity)	263.337	-2.493	-0.131	2.041	3.0	0.0	4.0	-34.64	0.128	2512208-76-1
HY-Q65940		356.784	-2.492	-0.100	3.3661	2	1	3	-32.49	0.509
HY-Q42857		302.330	-2.491	-0.113	2.39584	6.0	0.0	5.0	-35.11	2.959
HY-Q76815		308.341	-2.490	-0.108	2.0929	4	2	5	-38.31	0.719
HY-Q70036		369.356	-2.490	-0.092	1.6059	5.0	3.0	6.0	-50.12	2.852
HY-Q09162	1-(4-methylpyrimidin-2-yl)-N-[2-(4-sulfamoylphenyl)ethyl]piperidine-3-carboxamide	403.508	-2.487	-0.089	1.00772	6.0	2.0	6.0	-43.26	0.778
HY-Q72235		383.473	-2.486	-0.092	2.9824	5	2	7	-47.55	4.009
HY-Q79041		384.439	-2.486	-0.086	3.4229	3.0	3.0	6.0	-48.52	1.350
HY-Q55894		433.899	-2.485	-0.080	3.6514	4	3	7	-37.36	4.431
HY-Q74109		356.813	-2.484	-0.099	2.5376	4	2	6	-44.02	0.555
HY-Q17209		366.343	-2.483	-0.095	3.48902	4.0	1.0	3.0	-45.81	1.566	2034572-88-6
HY-Q71043		414.460	-2.480	-0.080	3.9889	4	2	5	-53.26	0.564
HY-Q03873		434.279	-2.480	-0.086	2.89262	5.0	1.0	4.0	-61.42	3.100
HY-Q75838		421.363	-2.480	-0.080	2.8723	6.0	2.0	4.0	-52.14	0.647
HY-Q73984		348.406	-2.477	-0.095	2.4336	4	1	5	-34.47	1.891
HY-Q34554		321.380	-2.475	-0.103	3.347	5.0	1.0	5.0	-32.73	2.504
HY-Q58044		390.530	-2.474	-0.095	3.4936	5.0	2.0	5.0	-44.89	2.406
HY-Q65845		378.384	-2.473	-0.088	2.1811	5	1	5	-31.56	1.468
HY-Q69907		356.813	-2.472	-0.099	3.05472	4.0	2.0	5.0	-35.08	0.514
HY-Q44706		410.857	-2.472	-0.085	4.5094	4.0	2.0	7.0	-51.09	1.304
HY-Q69464		294.314	-2.467	-0.112	1.9314	3	3	4	-38.62	0.320
HY-Q10270	2-(3,4-dimethylphenyl)-5-[(4-methylpiperidin-1-yl)methyl]-4H,7H-[1,2,4]triazolo[1,5-a]pyrimidin-7-one	351.454	-2.467	-0.095	2.93334	5.0	1.0	3.0	-32.10	1.383
HY-Q56372		364.400	-2.467	-0.091	1.6755	4.0	2.0	4.0	-44.37	1.897
HY-Q74225		340.358	-2.467	-0.099	2.54042	4.0	2.0	5.0	-38.73	0.113
HY-Q66894		209.253	-2.465	-0.164	0.2117	4	1	1	-30.17	0.792
HY-Q14968		315.377	-2.465	-0.107	1.1167	5.0	1.0	2.0	-32.53	1.399	2548974-95-2
HY-Q22277		319.321	-2.463	-0.107	-0.14406	8.0	1.0	3.0	-33.95	0.452	919031-17-7
HY-Q68653		326.312	-2.461	-0.103	0.781	5	3	4	-42.54	1.234
HY-Q73519		352.350	-2.460	-0.095	1.7026	5.0	3.0	4.0	-44.26	0.921
HY-Q44218		341.400	-2.460	-0.103	1.37854	8.0	1.0	5.0	-30.27	4.480
HY-Q57483		368.418	-2.459	-0.095	1.4652	6.0	1.0	4.0	-31.27	3.779
HY-Q84154		396.472	-2.455	-0.088	2.2251	5.0	2.0	4.0	-50.04	1.432
HY-Q61485		300.749	-2.453	-0.117	2.4702	3	2	4	-31.34	4.966
HY-Q01620	N1-(4-{[(3,4-dimethylphenyl)carbamoyl]amino}phenyl)-N3-methylpiperidine-1,3-dicarboxamide	423.517	-2.453	-0.079	3.93734	3.0	4.0	4.0	-62.83	3.301
HY-Q66908		277.250	-2.445	-0.129	1.2305	4	1	1	-30.04	1.452
HY-Q65410		348.402	-2.445	-0.094	3.4497	3	2	6	-31.69	3.177
HY-Q18184		373.522	-2.444	-0.094	3.22682	5.0	1.0	6.0	-46.94	3.478	899955-71-6
HY-Q36005		420.347	-2.443	-0.081	2.3898	4.0	3.0	4.0	-39.99	0.533
HY-Q28624		380.404	-2.443	-0.087	2.3871	7.0	1.0	7.0	-45.57	2.687	881219-79-0
HY-Q42028		419.304	-2.442	-0.098	3.1861	5.0	2.0	5.0	-45.40	3.373
HY-Q42170		379.199	-2.440	-0.098	3.0881	4.0	1.0	4.0	-37.35	1.921
HY-Q14963		378.404	-2.437	-0.090	1.69782	6.0	1.0	5.0	-53.15	2.206	2549022-33-3
HY-Q55150		299.761	-2.437	-0.116	3.70592	2.0	2.0	3.0	-46.42	1.121
HY-Q23283		405.310	-2.432	-0.094	4.88462	5.0	1.0	5.0	-54.56	1.319	1251620-37-7
HY-Q08494	2-[5-(4-methoxyphenyl)-1,3,4-oxadiazol-2-yl]-N-[(pyridin-2-yl)methyl]acetamide	324.340	-2.432	-0.101	1.9991	6.0	1.0	6.0	-45.00	3.304
HY-Q66307		299.305	-2.427	-0.110	1.7071	4	1	3	-32.89	0.601
HY-Q56960		339.351	-2.427	-0.097	1.6675	5.0	2.0	4.0	-32.31	1.204
HY-Q76436		432.480	-2.426	-0.076	2.3049	6.0	1.0	5.0	-41.43	1.253
HY-Q77711		402.429	-2.423	-0.081	3.5288	3.0	3.0	6.0	-42.99	1.200
HY-QS03829322		382.850	-2.418	-0.090	3.5357	4.0	2.0	4.0	-42.11	3.838	2817642-39-8
HY-Q84148		442.922	-2.417	-0.078	4.61012	4.0	2.0	5.0	-56.16	0.876
HY-Q78003		424.460	-2.417	-0.076	3.8234	5	2	6	-52.95	0.483
HY-Q12794	7-methyl-N-(1-phenylethyl)-2-(thiophen-2-yl)pyrazolo[1,5-a]pyrimidine-5-carboxamide	362.458	-2.412	-0.093	4.25722	5.0	1.0	4.0	-45.95	1.479
HY-Q67655		405.473	-2.412	-0.080	3.8594	2	3	7	-35.87	0.788
HY-Q62343		430.980	-2.411	-0.080	4.28122	4	2	5	-39.23	3.876
HY-Q27853		397.822	-2.411	-0.086	2.735	7.0	1.0	5.0	-48.27	4.938	1286697-46-8
HY-Q25039		467.360	-2.407	-0.086	3.81284	3.0	0.0	3.0	-47.87	0.478	912781-13-6
HY-Q27120		305.377	-2.406	-0.105	3.6933	2.0	2.0	5.0	-32.65	0.449	1396805-39-2
HY-79292	(S)-2-(2-Amino-3-(3-fluorophenyl)propyl)isoindoline-1,3-dione hydrochloride	334.778	-2.406	-0.109	2.4135	3.0	1.0	4.0	-30.18	0.524	1202237-87-3
HY-QS03612037		364.283	-2.405	-0.093	1.47638	5.0	2.0	4.0	-36.74	2.737
HY-Q54128		360.776	-2.404	-0.096	2.80372	4	2	4	-40.21	1.499
HY-401011	3-((2-Fluorophenyl)thio)propanamide	199.250	-2.403	-0.185	1.7932	2.0	1.0	4.0	-40.64	1.906	1097789-62-2
HY-Q37581		379.438	-2.403	-0.092	1.9831	6.0	1.0	8.0	-50.78	2.700
HY-Q21723		375.469	-2.403	-0.092	3.75592	3.0	2.0	4.0	-47.72	3.133	1226429-69-1
HY-Q10259	N-[4-(4-ethyl-3-oxo-3,4-dihydro-2H-1,4-benzoxazin-6-yl)-1,3-thiazol-2-yl]-3-(4-methylphenyl)propanamide	421.522	-2.402	-0.080	4.43512	5.0	1.0	6.0	-61.68	1.380
HY-Q68522		410.900	-2.402	-0.083	3.9525	3	2	6	-56.30	2.178
HY-Q68964		369.446	-2.401	-0.092	2.2807	4	3	6	-49.49	1.589
HY-Q41046		371.388	-2.401	-0.096	1.90582	4.0	3.0	4.0	-34.55	3.641
HY-79351	2-[(2S)-2-Amino-3-(3-fluorophenyl)propyl]-1H-isoindole-1,3(2H)-dione	298.317	-2.400	-0.109	1.9917	3.0	1.0	4.0	-30.22	0.524	943325-38-0
HY-Q61514		299.761	-2.395	-0.114	3.70592	2	2	3	-46.82	0.456
HY-Q82631		402.841	-2.394	-0.083	4.7878	4.0	2.0	4.0	-49.45	2.694
HY-Q03851	2-methyl-5-(4-methyl-1,3-thiazol-2-yl)-N-(4-sulfamoylphenyl)thiophene-3-sulfonamide	429.570	-2.394	-0.092	2.93664	7.0	2.0	5.0	-52.50	0.873
HY-W031072	(7R,8aS)-2-Benzyl-7-hydroxyhexahydropyrrolo[1,2-a]pyrazine-1,4-dione	260.293	-2.394	-0.126	-0.0094	3.0	1.0	2.0	-30.56	0.249	132714-97-7
HY-Q82406		315.354	-2.393	-0.109	1.9355	5.0	2.0	5.0	-40.35	2.189
HY-Q12960	2-[3-(4-fluorophenyl)-7-oxo-6H,7H-[1,2]thiazolo[4,5-d]pyrimidin-6-yl]acetamide	304.306	-2.390	-0.114	1.1444	6.0	1.0	3.0	-32.04	0.327
HY-Q73904		364.400	-2.390	-0.089	2.5175	5	2	5	-47.06	1.678
HY-Q59630		323.356	-2.390	-0.100	2.1066	4.0	3.0	6.0	-46.66	0.096
HY-Q73713		387.439	-2.386	-0.082	3.503	3.0	3.0	7.0	-54.41	2.309
HY-Q75007		353.407	-2.386	-0.095	1.7955	6.0	1.0	4.0	-48.06	-0.012
HY-Q54821		249.270	-2.384	-0.132	0.3425	4.0	2.0	4.0	-34.11	1.738
HY-Q32801		483.450	-2.383	-0.068	3.39192	6.0	2.0	6.0	-53.91	3.584	1226444-69-4
HY-Q78980		294.314	-2.379	-0.108	1.9314	3	3	4	-33.12	3.704
HY-Q12115	N-[(3-chloro-4-fluorophenyl)methyl]-2,4-diethyl-1-oxo-1H,2H-pyrrolo[1,2-d][1,2,4]triazine-7-sulfonamide	412.874	-2.377	-0.088	2.3493	6.0	1.0	6.0	-36.15	0.019
HY-Q34804		355.394	-2.377	-0.095	3.9701	6.0	0.0	3.0	-36.66	2.803	609792-28-1
HY-Q54129		342.786	-2.374	-0.099	2.66462	4.0	2.0	4.0	-35.05	2.692
HY-Q64468		349.394	-2.372	-0.091	1.8286	5	1	4	-35.17	0.441
HY-Q08533	3-(1H-1,3-benzodiazol-5-yl)-N-(3-chloro-4-methylphenyl)propanamide	313.788	-2.366	-0.108	4.09602	2.0	2.0	4.0	-35.70	2.246
HY-Q72236		263.322	-2.366	-0.131	1.2656	4	2	3	-47.75	0.374
HY-Q75818		399.410	-2.364	-0.079	2.2718	6	2	5	-51.33	1.298
HY-Q53733		317.295	-2.362	-0.103	1.8462	4.0	1.0	3.0	-31.08	0.545
HY-Q81677		396.428	-2.361	-0.084	2.0936	7.0	2.0	6.0	-33.30	0.110
HY-Q00299		381.436	-2.359	-0.084	2.66584	8.0	1.0	7.0	-42.90	1.306	920441-01-6
HY-Q75088		403.467	-2.358	-0.081	2.9463	6	2	6	-40.20	2.314
HY-Q57895		384.867	-2.358	-0.087	3.082	3	3	6	-35.72	0.430
HY-Q79046		400.438	-2.358	-0.079	3.7538	4.0	3.0	6.0	-35.70	2.134
HY-Q54227		320.352	-2.356	-0.098	1.676	4.0	2.0	5.0	-32.50	0.590
HY-Q67879		429.545	-2.352	-0.076	5.0624	3	2	5	-57.06	0.740
HY-Q43929		323.392	-2.352	-0.098	3.7784	4.0	2.0	7.0	-37.53	1.867
HY-Q32723		400.845	-2.350	-0.084	2.7566	6.0	0.0	3.0	-51.15	0.618	2549034-73-1
HY-Q82847		349.394	-2.350	-0.090	1.8286	5.0	1.0	5.0	-35.61	0.881
HY-Q55842		313.788	-2.350	-0.107	3.1177	2.0	2.0	5.0	-44.31	0.767
HY-Q61978		432.450	-2.350	-0.073	3.0852	4	3	6	-38.52	4.020
HY-Q38750		336.391	-2.347	-0.094	1.98662	3.0	1.0	3.0	-44.90	0.887
HY-Q10818	N-cyclopentyl-2-[2-methyl-5-(5-methyl-1,2,4-oxadiazol-3-yl)thiophene-3-sulfonamido]acetamide	384.483	-2.347	-0.094	1.75204	7.0	2.0	6.0	-43.96	1.736
HY-Q46557		393.494	-2.347	-0.090	1.6186	10.0	0.0	7.0	-39.29	2.808
HY-Q14552		354.435	-2.345	-0.094	2.84982	6.0	1.0	3.0	-45.03	3.698	2326401-16-3
HY-Q01295	N~6~-(3,5-dimethoxyphenyl)-9-oxo-2-phenyl-5,7,8,9-tetrahydropyrazolo[1,5-a]pyrido[3,4-d]pyrimidine-6(1H)-carboxamide	445.479	-2.343	-0.071	3.297	6.0	2.0	4.0	-57.72	0.748
HY-Q55117		313.788	-2.343	-0.106	3.1177	2	2	5	-40.86	2.757
HY-Q83305		273.361	-2.342	-0.123	2.8552	3.0	1.0	2.0	-37.79	0.072
HY-Q68023		335.367	-2.341	-0.094	1.4385	5	1	4	-30.68	1.784
HY-Q68978		441.528	-2.339	-0.075	3.619	4	3	5	-46.37	3.971
HY-Q55148		290.710	-2.338	-0.117	2.69392	4.0	2.0	3.0	-35.95	1.464
HY-Q58240		408.845	-2.338	-0.081	4.07142	5.0	2.0	5.0	-52.05	1.784
HY-Q38076		444.944	-2.337	-0.078	4.0791	6.0	2.0	6.0	-54.71	3.227
HY-Q67351		426.476	-2.335	-0.073	4.05512	4.0	3.0	6.0	-37.83	0.593
HY-Q70600		336.347	-2.334	-0.093	2.4573	4	2	3	-36.05	1.424
HY-Q80416		432.480	-2.333	-0.075	4.26259	5.0	2.0	5.0	-35.15	1.428
HY-Q75401		401.491	-2.331	-0.080	4.6135	3.0	2.0	4.0	-45.81	2.780
HY-Q12058	5-ethyl-N-[(3-fluorophenyl)methyl]-4-oxo-4H,5H-pyrazolo[1,5-a]quinoxaline-7-carboxamide	364.380	-2.329	-0.086	2.7382	5.0	1.0	4.0	-47.98	0.167
HY-Q70565		326.204	-2.325	-0.116	4.7311	3	1	3	-36.92	0.717
HY-Q45726		347.403	-2.322	-0.093	3.9131	6.0	1.0	4.0	-37.43	2.656
HY-Q68912		392.434	-2.321	-0.080	2.5371	4	1	5	-42.19	2.556
HY-Q63955		370.840	-2.320	-0.089	2.84602	4	2	6	-31.33	2.428
HY-Q08871	N-{[1-(carbamoylmethyl)-1H-1,3-benzodiazol-2-yl]methyl}benzamide	308.341	-2.319	-0.101	1.4516	4.0	2.0	5.0	-30.81	1.887
HY-Q67084		379.440	-2.319	-0.086	2.5661	6	2	5	-51.51	3.212
HY-Q72777		423.538	-2.316	-0.077	3.4799	4	3	5	-45.77	3.825
HY-Q77716		398.466	-2.312	-0.077	4.3786	3.0	3.0	7.0	-51.81	0.233
HY-Q58889		417.494	-2.311	-0.077	3.1896	6	2	7	-51.43	2.996
HY-Q25998		380.423	-2.310	-0.082	2.9824	5.0	0.0	4.0	-48.05	-0.103	1020454-48-1
HY-Q34807		356.407	-2.308	-0.092	2.603	8.0	0.0	6.0	-39.17	2.474	496775-98-5
HY-Q71044		430.464	-2.307	-0.072	3.2253	5	2	5	-57.38	1.208
HY-Q77955		387.399	-2.305	-0.079	2.5376	6.0	2.0	4.0	-42.32	2.230
HY-Q22597		306.369	-2.304	-0.100	2.83202	4.0	1.0	4.0	-34.07	2.996	898651-15-5
HY-Q71056		335.407	-2.304	-0.092	3.4195	3	2	7	-58.28	0.733
HY-Q72678		396.472	-2.303	-0.082	2.767	4.0	3.0	3.0	-48.87	1.553
HY-Q29841		326.444	-2.303	-0.096	2.98764	4.0	1.0	2.0	-37.88	-0.086	2640969-14-6
HY-Q54933		340.412	-2.303	-0.096	2.33812	6.0	2.0	5.0	-34.16	3.302
HY-Q57066		455.514	-2.301	-0.068	4.4174	4	1	5	-51.72	1.451
HY-Q52063		332.190	-2.301	-0.105	3.8666	3.0	1.0	3.0	-34.67	1.449
HY-Q32861		354.475	-2.297	-0.092	4.7907	4.0	1.0	7.0	-49.06	1.656	919715-10-9
HY-Q73126		441.556	-2.296	-0.072	5.1281	5	1	7	-48.64	0.918
HY-Q11306	N,7-dimethyl-N-(4-methylphenyl)-2-(pyridin-2-yl)pyrazolo[1,5-a]pyrimidine-5-carboxamide	357.417	-2.295	-0.085	3.68474	5.0	0.0	3.0	-44.19	3.632
HY-Q52033		327.771	-2.295	-0.100	3.092	4.0	1.0	5.0	-42.17	0.469
HY-Q38130		305.277	-2.294	-0.115	2.6813	4.0	1.0	2.0	-41.36	1.607
HY-Q75870		400.398	-2.292	-0.076	1.918	7.0	2.0	5.0	-38.70	0.953
HY-Q76570		403.482	-2.291	-0.076	3.7591	5.0	1.0	8.0	-54.49	1.757
HY-Q75991		439.475	-2.290	-0.069	2.6379	6	2	5	-49.60	0.812
HY-Q22991		303.322	-2.289	-0.104	-0.10776	8.0	0.0	2.0	-37.64	1.198	878735-93-4
HY-Q64089		412.877	-2.289	-0.079	2.94972	5	1	4	-41.73	0.089
HY-Q26826		405.466	-2.286	-0.076	1.4269	9.0	0.0	2.0	-43.39	1.741	2548987-28-4
HY-Q42462		394.496	-2.285	-0.082	4.51402	5.0	1.0	7.0	-55.42	2.516
HY-Q76969		380.452	-2.284	-0.082	1.89712	5.0	3.0	6.0	-31.70	1.762
HY-46522	Methyl 7-(bromomethyl)-9-oxo-9H-xanthene-1-carboxylate	347.164	-2.280	-0.109	3.6277	4.0	0.0	2.0	-38.39	1.493	328526-38-1
HY-Q59062		437.427	-2.280	-0.074	4.4393	5.0	2.0	4.0	-45.94	1.190
HY-Q34494		324.400	-2.279	-0.099	4.2969	5.0	0.0	4.0	-41.66	2.150
HY-Q79901		414.440	-2.276	-0.073	3.5957	4.0	2.0	6.0	-48.66	0.747
HY-Q03668		329.331	-2.276	-0.095	1.9764	3.0	3.0	5.0	-36.26	1.641
HY-Q28195		374.440	-2.272	-0.081	4.1564	3.0	1.0	4.0	-46.67	0.213	898465-13-9
HY-Q19783		301.371	-2.271	-0.108	2.2333	4.0	1.0	3.0	-45.68	0.536	921820-88-4
HY-Q82374		329.381	-2.265	-0.098	2.4392	5	2	6	-44.98	2.867
HY-Q71174		393.446	-2.263	-0.075	5.4199	3	2	5	-49.70	0.319
HY-Q59627		352.394	-2.262	-0.087	2.7202	4	3	7	-36.05	0.193
HY-Q77049		353.447	-2.261	-0.090	2.7056	4	1	4	-45.05	2.376
HY-Q60899		217.272	-2.261	-0.141	2.0449	2	1	3	-30.54	0.655
HY-Q68493		424.932	-2.259	-0.075	4.3889	3	3	6	-56.12	1.542
HY-Q36723		358.854	-2.258	-0.094	4.16432	4.0	2.0	5.0	-35.82	3.444
HY-W195046	3-(3,4-Difluorophenyl)propanamide	185.173	-2.256	-0.174	1.3827	1.0	1.0	3.0	-36.57	0.324	1098350-17-4
HY-Q20430		317.389	-2.255	-0.098	2.0671	5.0	0.0	7.0	-43.63	2.462	1795424-73-5
HY-Q20046		344.392	-2.253	-0.094	2.2003	4.0	1.0	4.0	-36.65	1.518	1797277-45-2
HY-Q71667		379.420	-2.251	-0.080	0.9552	6	2	6	-31.53	3.693
HY-Q54623		218.260	-2.251	-0.141	1.2113	4.0	0.0	3.0	-33.78	0.352
HY-Q77712		413.481	-2.250	-0.073	3.4591	3	4	7	-55.83	1.530
HY-Q73670		403.394	-2.248	-0.075	3.4162	5.0	3.0	5.0	-46.08	1.697
HY-Q68962		415.540	-2.245	-0.080	3.1513	5	3	5	-49.10	0.850
HY-Q61402		425.492	-2.244	-0.070	4.321	5.0	2.0	5.0	-52.26	2.336
HY-Q21614		323.356	-2.244	-0.093	2.29664	6.0	1.0	5.0	-39.54	3.745	1421493-76-6
HY-Q79273		407.450	-2.243	-0.077	3.61242	7	2	5	-54.61	1.057
HY-Q55509		391.855	-2.243	-0.086	3.6387	4.0	2.0	6.0	-36.91	1.749
HY-Q08398	2-(3-methylbutyl)-8-(1,2,3,4-tetrahydroisoquinoline-2-sulfonyl)-2H,3H-[1,2,4]triazolo[4,3-a]pyridin-3-one	400.504	-2.243	-0.080	2.2891	6.0	0.0	5.0	-43.33	2.112
HY-Q55130		311.772	-2.242	-0.102	3.3481	2.0	1.0	2.0	-37.03	0.000
HY-W118403	Methyl 3-bromo-5-(4,4,5,5-tetramethyl-1,3,2-dioxaborolan-2-yl)benzoate	341.010	-2.240	-0.112	2.5349	4.0	0.0	2.0	-42.14	0.397	1025718-78-8
HY-Q12701	N-(3-ethylphenyl)-2-{7-[3-(propan-2-yl)-1,2,4-oxadiazol-5-yl]-[1,2,4]triazolo[4,3-a]pyridin-3-yl}acetamide	390.447	-2.235	-0.077	3.6463	7.0	1.0	6.0	-49.98	0.135
HY-Q68710		366.377	-2.234	-0.083	1.1217	5	2	4	-44.55	-0.006
HY-Q00896	4-chloro-N-{[3-(4-ethyl-3-oxo-3,4-dihydro-2H-1,4-benzoxazin-6-yl)-1,2,4-oxadiazol-5-yl]methyl}benzene-1-sulfonamide	448.888	-2.234	-0.074	2.6138	7.0	1.0	6.0	-45.97	3.467
HY-Q78132		394.475	-2.232	-0.077	3.0276	3.0	3.0	3.0	-53.71	0.008
HY-Q54341		362.433	-2.230	-0.083	2.6269	4.0	2.0	6.0	-49.51	4.611
HY-Q60074		334.401	-2.228	-0.097	0.8884	6	1	4	-44.23	0.716
HY-Q66216		369.730	-2.226	-0.089	4.0449	3	2	4	-41.92	0.461
HY-Q61628		402.498	-2.221	-0.074	3.2969	5	1	5	-49.38	0.431
HY-Q53403		366.848	-2.221	-0.085	4.9881	2.0	2.0	5.0	-36.39	3.181
HY-Q71596		326.331	-2.220	-0.092	2.232	4	2	5	-36.77	0.807
HY-Q54592		216.244	-2.219	-0.139	0.9653	4	0	1	-35.20	-0.000
HY-Q63080		219.244	-2.219	-0.139	0.9391	3	2	4	-35.88	1.115
HY-Q62235		354.341	-2.219	-0.085	1.2905	5	2	5	-38.08	2.116
HY-Q70835		377.429	-2.218	-0.082	3.2017	5	3	5	-47.31	0.205
HY-Q57418		353.382	-2.217	-0.085	1.47972	5.0	3.0	6.0	-36.20	1.718
HY-Q74199		348.406	-2.216	-0.085	2.49992	4	2	4	-42.38	2.760
HY-Q05771	N-(2,5-dimethylphenyl)-2-[5-(quinolin-6-yl)-1,3,4-oxadiazol-2-yl]acetamide	358.401	-2.214	-0.082	4.08284	5.0	1.0	4.0	-39.23	2.115
HY-Q06932		420.469	-2.213	-0.071	2.1928	7.0	1.0	9.0	-31.29	3.840
HY-Q65573		404.470	-2.213	-0.074	3.0977	5	2	5	-43.59	0.465
HY-Q79601		362.389	-2.209	-0.082	3.1702	5.0	2.0	4.0	-50.07	0.701
HY-Q75927		417.400	-2.209	-0.071	2.6621	6.0	2.0	5.0	-46.72	1.894
HY-Q01457	2-(3,5-dimethoxyphenyl)-1-{2-[3-(4-methylphenyl)-1,2,4-oxadiazol-5-yl]pyrrolidin-1-yl}ethan-1-one	407.470	-2.209	-0.074	3.96842	6.0	0.0	6.0	-34.38	3.194
HY-Q54289		398.422	-2.208	-0.074	4.143	5.0	2.0	5.0	-33.07	1.972
HY-Q13412	6-[5-(1-phenoxyethyl)-1,2,4-oxadiazol-3-yl]-1-propyl-1H-1,3-benzodiazole	348.406	-2.208	-0.085	4.6363	6.0	0.0	6.0	-48.50	1.891
HY-Q70333		370.412	-2.208	-0.079	3.7452	3	3	5	-48.10	0.413
HY-Q59691		392.415	-2.208	-0.076	2.7825	5	2	3	-43.34	1.318
HY-Q82180		323.352	-2.206	-0.092	2.3777	4.0	2.0	6.0	-32.63	0.326
HY-Q82678		406.461	-2.203	-0.073	3.9438	4.0	2.0	5.0	-49.74	3.824
HY-Q03592	1-{2-[5-ethyl-8-oxothieno[2',3':4,5]pyrrolo[1,2-d][1,2,4]triazin-7(8H)-yl]acetyl}-4-piperidinecarboxamide	387.460	-2.201	-0.082	0.997	7.0	1.0	4.0	-36.12	4.410
HY-Q11692	2-{8-methoxy-3-oxo-2H,3H,5H-pyrazolo[4,3-c]quinolin-2-yl}-N-(2-phenylethyl)acetamide	376.416	-2.200	-0.079	2.1969	5.0	2.0	6.0	-33.83	4.475
HY-Q23060		331.372	-2.199	-0.092	2.0226	6.0	1.0	6.0	-42.52	0.605	1203262-79-6
HY-Q39190		382.416	-2.198	-0.078	1.9974	5.0	1.0	5.0	-45.29	1.408
HY-Q81158		309.320	-2.197	-0.096	2.5864	4.0	2.0	5.0	-40.58	0.762
HY-W573996	(9H-Fluoren-9-yl)methyl (2-amino-2-oxoethyl)carbamate	296.326	-2.197	-0.100	2.0104	3.0	2.0	4.0	-44.06	0.804	115057-37-9
HY-Q70719		412.489	-2.195	-0.071	4.4454	3.0	2.0	7.0	-51.36	2.288
HY-Q71279		245.278	-2.195	-0.122	1.9341	3	1	2	-39.03	1.136
HY-Q75866		405.458	-2.192	-0.073	2.3332	6.0	2.0	5.0	-55.13	0.372
HY-Q65581		398.488	-2.191	-0.078	0.805	6	0	4	-37.36	0.256
HY-Q01864	2-[8-(azepan-1-yl)-3-oxo-2H,3H-[1,2,4]triazolo[4,3-a]pyrazin-2-yl]-N-[3-(trifluoromethyl)phenyl]acetamide	434.422	-2.191	-0.071	2.9289	7.0	1.0	4.0	-44.04	1.327
HY-78759	2-(2-(4-Bromo-2-fluorophenyl)-4-(1-isopropyl-3-methyl-1H-1,2,4-triazol-5-yl)-1H-imidazol-1-yl)ethanol	408.270	-2.187	-0.087	3.59182	6.0	1.0	5.0	-42.34	2.720	1282516-77-1
HY-Q43624		373.438	-2.185	-0.084	2.4403	8.0	2.0	9.0	-35.51	3.106
HY-Q65755		344.421	-2.184	-0.095	2.1399	7.0	1.0	3.0	-42.16	3.184
HY-Q28286		367.836	-2.183	-0.084	3.81924	4.0	1.0	4.0	-50.53	2.621	1058485-73-6
HY-Q65912		304.349	-2.182	-0.095	3.20432	2	1	2	-30.06	2.974
HY-Q24181		340.423	-2.181	-0.087	3.3465	4.0	1.0	6.0	-51.82	1.780	1172035-80-1
HY-Q46040		450.446	-2.172	-0.070	3.4459	6.0	3.0	5.0	-46.07	1.780
HY-Q78269		363.377	-2.172	-0.080	1.1629	6	2	5	-46.12	4.386
HY-Q82663		382.423	-2.171	-0.075	4.0633	4.0	2.0	5.0	-47.09	1.370
HY-Q40064		365.414	-2.169	-0.083	4.52062	6.0	1.0	4.0	-41.84	3.053
HY-Q74268		398.466	-2.166	-0.072	3.50272	4	2	6	-52.38	1.741
HY-Q38361		313.809	-2.165	-0.103	4.8632	3.0	0.0	4.0	-39.35	1.999
HY-Q56731		419.872	-2.165	-0.072	3.87342	5.0	2.0	5.0	-51.57	1.521
HY-Q01020		380.400	-2.164	-0.077	3.24962	5.0	2.0	5.0	-48.08	2.358	902314-80-1
HY-Q16816		357.433	-2.163	-0.083	2.4684	4.0	1.0	4.0	-47.01	3.332	2034479-79-1
HY-Q25238		328.799	-2.162	-0.094	3.4302	2.0	1.0	3.0	-39.11	1.342	1058203-56-7
HY-Q34952		432.427	-2.158	-0.072	4.457	6.0	0.0	5.0	-55.20	1.849
HY-Q65808		392.365	-2.157	-0.074	4.1171	4	2	4	-48.18	0.749
HY-Q10594	(2,4-difluorophenyl)[1-(2-methoxyethyl)-1,3,4,6-tetrahydro-5H-azepino[5,4,3-cd]indol-5-yl]methanone	370.399	-2.152	-0.080	3.7644	3.0	0.0	4.0	-41.28	3.202
HY-Q36245		450.442	-2.150	-0.069	4.5046	5.0	2.0	6.0	-37.12	1.030
HY-Q64200		422.872	-2.148	-0.072	3.74912	5	2	6	-51.79	1.969
HY-Q02529		325.416	-2.147	-0.089	2.68344	6.0	0.0	3.0	-38.00	0.679	879570-41-9
HY-Q32856		418.440	-2.146	-0.074	4.8781	3.0	2.0	6.0	-44.51	2.035	1060337-07-6
HY-Q29305		376.460	-2.146	-0.077	3.35012	5.0	0.0	4.0	-42.54	1.060	1286699-86-2
HY-Q79449		397.438	-2.142	-0.071	2.8516	5.0	2.0	6.0	-39.70	2.405
HY-Q35321		400.841	-2.142	-0.077	3.41554	4.0	2.0	4.0	-40.48	3.396
HY-Q42370		353.274	-2.138	-0.097	4.7832	3.0	1.0	3.0	-52.13	0.138
HY-47400	2-(4-(4-Chloro-3-(trifluoromethyl)phenoxy)phenyl)ethanol	316.706	-2.137	-0.102	4.6859	2.0	1.0	4.0	-38.75	0.538	1369254-76-1
HY-Q26060		332.359	-2.136	-0.085	3.3812	4.0	1.0	4.0	-30.85	4.426	1203370-68-6
HY-Q37295		389.908	-2.135	-0.082	4.072	4.0	2.0	7.0	-44.19	2.886
HY-W419459	N-(4-cyano-3-(trifluoromethyl)phenyl)-2-oxopropanamide	256.183	-2.133	-0.119	2.10458	3.0	1.0	2.0	-35.08	1.792	87310-69-8
HY-Q28396		330.310	-2.132	-0.093	1.28762	5.0	1.0	3.0	-32.15	3.640	2640961-00-6
HY-Q23043		375.331	-2.132	-0.079	2.5742	4.0	1.0	4.0	-39.87	1.581	1286726-35-9
HY-Q05975		324.344	-2.130	-0.089	1.00902	7.0	2.0	4.0	-42.97	2.498	1676077-35-2
HY-Q63128		437.406	-2.129	-0.067	2.79152	5	3	5	-49.11	0.609
HY-Q80194		382.851	-2.128	-0.079	3.3156	3.0	2.0	4.0	-33.73	1.861
HY-Q69641		307.353	-2.125	-0.092	2.4496	4	0	4	-33.63	1.526
HY-Q65913		304.349	-2.117	-0.092	3.20432	2	1	2	-32.28	1.765
HY-Q46868		400.485	-2.117	-0.078	2.5218	6.0	2.0	6.0	-36.76	2.597
HY-Q69428		353.338	-2.116	-0.081	1.0976	6	3	4	-42.48	0.461
HY-Q06094		345.305	-2.116	-0.085	3.0415	5.0	1.0	4.0	-35.33	4.230	1396560-77-2
HY-Q69677		352.419	-2.115	-0.085	3.3715	5	2	6	-42.30	0.633
HY-Q84241		360.417	-2.113	-0.078	2.7291	4.0	1.0	4.0	-34.70	3.690
HY-I0483	8-Bromo-7-(but-2-yn-1-yl)-3-methyl-1-((4-methylquinazolin-2-yl)methyl)-1H-purine-2,6(3H,7H)-dione	453.300	-2.113	-0.073	1.98242	8.0	0.0	3.0	-37.49	0.828	853029-57-9
HY-Q76434		442.475	-2.109	-0.064	3.3555	6.0	2.0	7.0	-50.25	0.604
HY-Q38116		317.349	-2.101	-0.091	2.3141	8.0	2.0	7.0	-36.19	2.782	332373-68-9
HY-Q77676		416.456	-2.100	-0.068	3.8053	3	3	7	-40.88	1.385
HY-Q57365		332.363	-2.100	-0.084	2.9199	4.0	2.0	5.0	-35.25	0.521
HY-Q02850		409.833	-2.097	-0.072	2.8587	7.0	1.0	5.0	-49.02	4.816	1251602-29-5
HY-Q68643		366.377	-2.097	-0.078	1.1217	5	2	3	-40.19	1.836
HY-Q71022		422.444	-2.094	-0.065	5.3275	4	3	5	-50.13	2.211
HY-Q23437		385.390	-2.094	-0.075	2.78602	4.0	1.0	4.0	-36.45	3.272	1286704-22-0
HY-Q40071		348.402	-2.093	-0.081	3.7676	4.0	1.0	7.0	-44.72	0.967
HY-Q80812		349.394	-2.092	-0.080	1.4341	5	1	4	-44.46	2.105
HY-Q64785		376.888	-2.090	-0.080	3.11252	4.0	2.0	6.0	-55.17	0.009
HY-Q11249	2-[6-(5-ethyl-1,3,4-oxadiazol-2-yl)-1H-indol-1-yl]-N-(2-phenylethyl)acetamide	374.444	-2.087	-0.075	3.6126	5.0	1.0	7.0	-41.66	1.868
HY-Q49607		332.363	-2.085	-0.083	2.6488	5.0	1.0	5.0	-31.81	0.988
HY-Q59701		340.358	-2.084	-0.083	2.2519	3	3	6	-31.73	1.796
HY-Q83875		414.870	-2.084	-0.074	4.3125	5.0	2.0	5.0	-51.76	0.484
HY-Q75116		422.391	-2.083	-0.067	3.4208	5.0	2.0	4.0	-42.55	1.990
HY-Q59602		314.370	-2.081	-0.095	1.6706	4	3	5	-38.84	0.899
HY-Q69203		387.411	-2.077	-0.077	3.8178	4	1	3	-30.79	2.962
HY-Q74008		356.380	-2.074	-0.077	3.8389	4	2	4	-45.28	0.414
HY-Q50306		301.375	-2.068	-0.098	1.4928	7.0	2.0	5.0	-33.65	2.517
HY-Q66455		409.898	-2.067	-0.074	4.8615	4	2	5	-46.99	1.214
HY-Q79724		358.354	-2.067	-0.079	0.4405	7.0	2.0	5.0	-35.18	1.956
HY-Q80761		366.421	-2.063	-0.076	1.7062	5.0	2.0	5.0	-44.45	2.548
HY-Q25133		348.338	-2.060	-0.082	0.7157	7.0	0.0	3.0	-43.60	0.516	1396791-93-7
HY-Q00073		387.867	-2.060	-0.076	4.3725	3.0	2.0	4.0	-34.41	0.804	1235108-18-5
HY-Q22850		309.369	-2.058	-0.089	3.76582	2.0	2.0	3.0	-33.27	0.367	923104-18-1
HY-Q10747	N-{2-methyl-5-[3-(2-methyl-1,3-benzoxazol-5-yl)-1,2,4-oxadiazol-5-yl]phenyl}acetamide	348.362	-2.057	-0.079	4.12004	6.0	1.0	3.0	-44.17	1.108
HY-Q74280		402.429	-2.056	-0.069	3.96412	4.0	2.0	5.0	-49.76	0.373
HY-Q21070		361.377	-2.055	-0.082	2.41492	6.0	1.0	5.0	-40.84	2.270	1286713-09-4
HY-Q54496		341.346	-2.055	-0.082	1.4183	5.0	2.0	6.0	-30.12	0.888
HY-Q73481		272.348	-2.053	-0.103	2.6563	2.0	1.0	1.0	-38.74	0.898
HY-Q66580		397.478	-2.050	-0.068	4.0426	3	2	7	-33.33	4.792
HY-Q42447		309.394	-2.045	-0.093	3.34808	4.0	1.0	3.0	-45.91	0.860
HY-Q59608		312.304	-2.043	-0.089	2.0705	3	3	4	-40.36	1.088
HY-Q28184		408.429	-2.038	-0.068	2.648	5.0	1.0	6.0	-47.23	0.880	946380-48-9
HY-Q58389		406.392	-2.037	-0.068	3.7948	4.0	2.0	5.0	-48.08	0.390
HY-Q21359		318.427	-2.035	-0.097	3.13612	6.0	1.0	4.0	-45.50	3.166	1351644-45-5
HY-Q60707		430.533	-2.033	-0.066	4.7629	5.0	2.0	7.0	-52.89	0.920
HY-Q28002		427.526	-2.033	-0.068	2.3915	5.0	0.0	4.0	-46.94	-0.031	941929-04-0
HY-Q81789		386.795	-2.033	-0.075	2.356	5.0	3.0	4.0	-48.64	0.939
HY-QS01485182		375.432	-2.032	-0.073	2.68172	5.0	2.0	1.0	-36.24	2.073
HY-Q82621		400.413	-2.028	-0.068	3.9512	4.0	2.0	5.0	-46.06	1.899
HY-Q38244		316.357	-2.026	-0.092	2.6212	4.0	1.0	4.0	-42.01	0.688
HY-Q71836		351.431	-2.024	-0.081	3.0055	4	1	4	-46.67	3.143
HY-Q32777		353.441	-2.021	-0.078	4.3381	3.0	1.0	8.0	-41.08	4.324	831188-98-8
HY-Q00799	2-(3-methylbutyl)-8-(morpholine-4-sulfonyl)-2H,3H-[1,2,4]triazolo[4,3-a]pyridin-3-one	354.432	-2.021	-0.084	0.563	7.0	0.0	5.0	-39.80	0.565
HY-Q63062		288.310	-2.021	-0.092	3.3634	3	2	2	-33.82	1.238
HY-Q10422	3-[1-(4-fluorophenyl)-2-oxopyrrolidin-3-yl]-1-[3-(trifluoromethyl)phenyl]urea	381.329	-2.020	-0.075	3.7715	2.0	2.0	3.0	-43.24	0.548
HY-Q81174		362.817	-2.017	-0.081	1.8689	5.0	2.0	6.0	-30.80	3.063
HY-Q79291		421.482	-2.015	-0.067	3.29012	7	2	6	-54.63	0.467
HY-Q39009		389.218	-2.013	-0.106	1.5984	5.0	1.0	4.0	-46.83	1.957	573934-51-7
HY-Q01000		383.400	-2.011	-0.072	3.31384	6.0	2.0	5.0	-49.82	2.373	902015-01-4
HY-Q38515		399.472	-2.011	-0.072	2.9385	6.0	3.0	8.0	-41.77	1.162
HY-Q43983		389.450	-2.007	-0.069	4.4436	5.0	2.0	9.0	-47.05	4.392
HY-Q45344		336.355	-2.004	-0.080	2.4583	7.0	3.0	5.0	-30.04	4.156
HY-Q54864		361.402	-2.001	-0.080	1.78822	6.0	2.0	6.0	-41.86	0.339
HY-Q58328		383.452	-2.000	-0.071	2.49352	6.0	1.0	4.0	-37.18	-0.072
HY-Q18917		337.379	-1.996	-0.080	2.355	5.0	1.0	5.0	-38.10	0.674	1010889-13-0
HY-Q22812		404.430	-1.995	-0.067	1.9515	8.0	1.0	5.0	-38.45	1.138	1185176-89-9
HY-Q47223		327.409	-1.993	-0.087	2.7793	3.0	3.0	6.0	-44.24	0.994	892686-86-1
HY-Q49196		386.860	-1.993	-0.077	4.5014	4.0	2.0	4.0	-49.97	0.822
HY-Q02845		312.333	-1.990	-0.087	1.2767	6.0	2.0	4.0	-37.59	2.383
HY-Q79431		422.488	-1.987	-0.062	4.3702	4.0	2.0	6.0	-49.19	2.639
HY-Q59112		393.468	-1.987	-0.071	2.7558	5.0	1.0	4.0	-43.32	3.121
HY-Q69499		384.439	-1.987	-0.069	3.4229	3	3	6	-40.50	0.685
HY-Q55919		424.464	-1.986	-0.062	3.857	5	3	7	-42.77	3.790
HY-Q69234		391.427	-1.986	-0.071	4.94	4	2	4	-44.84	0.588
HY-Q60689		379.485	-1.985	-0.074	4.6111	4	2	4	-30.84	0.474
HY-Q09187	1-(3-(5-Ethyl-4H-1,2,4-triazol-3-yl)piperidin-1-yl)-3-(1H-indol-3-yl)propan-1-one	351.454	-1.980	-0.076	3.1872	3.0	2.0	5.0	-48.12	1.917	1340783-30-3
HY-Q65904		316.360	-1.980	-0.082	2.8465	2	0	1	-30.43	1.137
HY-Q05159		360.366	-1.977	-0.076	1.54932	7.0	1.0	7.0	-49.52	0.512
HY-Q12160	N-(3,5-difluorobenzyl)-1-ethyl-2-oxo-5-indolinecarboxamide	330.334	-1.976	-0.082	2.8038	2.0	1.0	4.0	-30.26	0.194
HY-Q27559		329.299	-1.975	-0.090	2.5163	3.0	1.0	4.0	-32.62	1.741	895479-49-9
HY-Q72198		383.351	-1.975	-0.076	2.9544	5	2	4	-45.26	1.613
HY-Q35569		437.883	-1.975	-0.064	4.3734	5.0	2.0	7.0	-52.77	2.794
HY-Q74993		353.407	-1.974	-0.079	1.401	6.0	1.0	3.0	-39.83	2.102
HY-Q58665		371.396	-1.968	-0.070	4.2613	4	2	5	-36.75	3.230
HY-Q02619		371.460	-1.967	-0.073	4.6304	4.0	1.0	5.0	-34.08	0.834
HY-Q12503	N-(2-{2-[3-(4-methylphenyl)-1,2,4-oxadiazol-5-yl]pyrrolidin-1-yl}-2-oxoethyl)-2,2-diphenylacetamide	480.568	-1.967	-0.055	4.65682	5.0	1.0	7.0	-49.17	3.488
HY-Q35991		322.336	-1.966	-0.089	3.1801	3.0	2.0	3.0	-35.58	1.444
HY-Q43072		331.803	-1.963	-0.085	3.2495	2.0	2.0	6.0	-44.82	0.376
HY-Q69272		397.475	-1.960	-0.070	3.604	4.0	1.0	4.0	-47.34	3.655
HY-Q66542		401.441	-1.958	-0.065	4.504	3	2	6	-35.11	1.567
HY-Q60944		241.250	-1.955	-0.109	2.0859	3.0	2.0	3.0	-32.63	1.349
HY-Q77481		390.390	-1.953	-0.067	3.5765	6.0	1.0	5.0	-33.88	3.213
HY-Q36922		357.409	-1.951	-0.072	4.8662	4.0	1.0	4.0	-49.74	2.407
HY-Q55502		375.400	-1.950	-0.075	3.1244	4.0	2.0	6.0	-32.85	1.299
HY-Q77935		414.460	-1.949	-0.063	2.498	5.0	2.0	6.0	-47.79	2.909
HY-Q55107		249.701	-1.948	-0.115	2.0374	2	2	3	-34.97	0.597
HY-Q63101		401.426	-1.947	-0.065	2.51332	5	3	5	-48.61	0.635
HY-Q07504		368.418	-1.946	-0.075	2.9713	6.0	2.0	5.0	-43.14	3.026
HY-Q37401		319.320	-1.944	-0.081	2.18148	4.0	1.0	3.0	-37.86	1.006	352540-55-7
HY-Q38033		396.497	-1.940	-0.072	4.01432	7.0	1.0	5.0	-39.14	2.223	522660-35-1
HY-Q82219		341.342	-1.939	-0.078	2.5168	4.0	2.0	6.0	-31.51	0.286
HY-Q78822		375.453	-1.939	-0.072	3.7228	4.0	2.0	4.0	-48.84	0.917
HY-Q69471		328.759	-1.939	-0.084	2.5848	3.0	3.0	4.0	-31.05	1.277
HY-Q75830		429.392	-1.937	-0.061	2.3228	8.0	2.0	4.0	-38.12	4.174
HY-Q78032		281.310	-1.937	-0.092	2.2161	3	2	3	-39.24	1.023
HY-Q00231		375.429	-1.937	-0.074	2.47772	7.0	1.0	5.0	-49.35	1.537	1040652-47-8
HY-Q09208	N-(2,3-dihydro-1H-inden-5-yl)-1-[2-(5-methyl-1H-indol-3-yl)ethyl]-5-oxopyrrolidine-3-carboxamide	401.510	-1.936	-0.065	3.99472	2.0	2.0	5.0	-53.51	0.933
HY-Q74267		404.495	-1.929	-0.067	3.56422	5	2	6	-53.33	2.879
HY-Q76265		384.439	-1.925	-0.066	4.45574	4.0	2.0	4.0	-42.06	2.574
HY-Q65787		388.402	-1.923	-0.066	3.6557	4.0	2.0	5.0	-45.14	1.228
HY-Q76402		404.495	-1.922	-0.066	3.8971	5.0	2.0	7.0	-43.62	2.691
HY-W032314	1-(3-Methoxypropyl)-4-oxo-1,4-dihydropyrido[1,2-a]pyrrolo[2,3-d]pyrimidine-2-carboxylic acid	301.302	-1.917	-0.087	1.3839	6.0	1.0	5.0	-35.52	0.130	1086386-77-7
HY-Q58254		431.427	-1.907	-0.060	3.76142	6.0	2.0	6.0	-50.90	1.900
HY-Q63848		392.365	-1.906	-0.066	4.1171	4	2	4	-36.51	1.089
HY-Q18624		369.381	-1.906	-0.071	0.081	8.0	1.0	3.0	-40.52	4.841	1021125-81-4
HY-Q55384		336.416	-1.903	-0.079	3.2328	4.0	0.0	2.0	-38.85	0.547
HY-Q68084		377.448	-1.903	-0.068	2.973	5	2	5	-33.11	0.881
HY-Q50522		338.461	-1.893	-0.082	4.70221	5.0	2.0	2.0	-39.31	0.317	144464-20-0
HY-Q81692		412.427	-1.887	-0.065	2.1713	8.0	1.0	4.0	-41.47	0.260
HY-Q32757		346.434	-1.885	-0.073	4.77262	2.0	3.0	4.0	-44.90	0.962	899753-81-2
HY-Q78920		446.532	-1.885	-0.059	3.5792	5.0	2.0	6.0	-39.82	1.324
HY-Q46010		339.416	-1.882	-0.078	4.227	5.0	0.0	6.0	-40.15	1.319
HY-Q74226		356.813	-1.869	-0.075	3.05472	4.0	2.0	5.0	-30.01	0.654
HY-Q66103		421.909	-1.866	-0.064	5.132	4	2	5	-59.51	0.060
HY-Q78362		413.437	-1.864	-0.060	2.83142	6	2	5	-46.91	1.593
HY-Q62365		408.433	-1.857	-0.062	2.7845	5	2	6	-38.17	0.671
HY-Q47105		455.518	-1.853	-0.056	4.866	6.0	1.0	6.0	-53.86	1.527
HY-Q73922		415.537	-1.851	-0.060	4.7374	2	3	7	-49.18	3.230
HY-Q78240		415.409	-1.851	-0.060	2.6027	7.0	2.0	5.0	-47.94	1.215
HY-Q05461	N-ethyl-3-(3-{[(5-methylfuran-2-yl)methyl]carbamoyl}phenyl)piperidine-1-carboxamide	369.460	-1.850	-0.069	3.42692	3.0	2.0	5.0	-45.98	0.795
HY-Q63083		215.256	-1.840	-0.115	1.7027	2.0	2.0	3.0	-32.01	0.452
HY-Q78273		385.383	-1.830	-0.063	2.5941	6	2	4	-44.64	1.065
HY-Q75861		435.390	-1.830	-0.057	2.55	6	2	5	-52.57	0.279
HY-Q47791		370.400	-1.827	-0.068	2.55726	7.0	1.0	6.0	-52.16	2.631	957502-62-4
HY-Q37225		307.305	-1.819	-0.079	3.3712	4.0	1.0	2.0	-36.36	0.240	302936-17-0
HY-Q70807		404.857	-1.816	-0.063	4.3986	3	3	5	-50.44	0.530
HY-Q81790		346.749	-1.816	-0.076	2.7239	3.0	3.0	4.0	-36.77	1.936
HY-Q70904		287.269	-1.815	-0.086	2.7711	2	2	3	-33.25	1.054
HY-Q61899		358.488	-1.814	-0.076	3.1055	4	1	4	-49.75	2.192
HY-Q24215		373.413	-1.812	-0.067	1.0896	7.0	1.0	4.0	-42.49	1.747	1206992-17-7
HY-Q84112		396.878	-1.809	-0.065	3.78702	4.0	1.0	3.0	-48.51	2.482
HY-Q66376		335.367	-1.807	-0.072	2.1813	4	3	5	-34.35	1.383
HY-Q09733	2-(diethylamino)-3-phenyl-7-[4-(pyridin-2-yl)piperazine-1-carbonyl]-3,4-dihydroquinazolin-4-one	482.588	-1.807	-0.050	3.5893	7.0	0.0	6.0	-56.88	2.236
HY-Q71230		342.402	-1.801	-0.069	3.63472	4	1	4	-44.57	0.199
HY-Q11907	N-(4-ethylphenyl)-2-{5-[(4-fluoro-3-methylphenyl)amino]-7-methyl-3-oxo-2H,3H-[1,2,4]triazolo[4,3-c]pyrimidin-2-yl}acetamide	434.475	-1.800	-0.056	3.59164	7.0	2.0	6.0	-55.28	2.863	1251698-62-0
HY-Q06690	N-(5-methyl-4-phenyl-1,3-thiazol-2-yl)-2-({5-methyl-5H-[1,2,4]triazino[5,6-b]indol-3-yl}sulfanyl)acetamide	446.561	-1.798	-0.058	4.67922	8.0	1.0	5.0	-52.15	2.534
HY-Q13214	ethyl 4-{2-[6-(4-chlorophenyl)-3-oxo-2H,3H-[1,2,4]triazolo[4,3-b]pyridazin-2-yl]acetamido}benzoate	451.870	-1.797	-0.056	3.0268	8.0	1.0	6.0	-52.96	2.548	1216487-04-5
HY-Q42470		338.432	-1.797	-0.075	4.39824	4.0	1.0	5.0	-47.48	0.784
HY-Q30849		336.388	-1.796	-0.082	4.3053	4.0	1.0	4.0	-38.82	2.227	896349-52-3
HY-Q36798		432.457	-1.793	-0.058	4.4715	5.0	2.0	3.0	-39.90	2.471	378224-77-2
HY-Q73184		423.538	-1.782	-0.059	3.9745	4.0	3.0	6.0	-31.64	4.292
HY-Q71872		403.463	-1.780	-0.061	4.8095	5	2	5	-39.43	0.503
HY-Q59583		318.308	-1.779	-0.077	1.1732	5	2	4	-35.39	0.286
HY-Q58464		356.380	-1.774	-0.066	3.8389	4	2	4	-41.30	0.506
HY-Q58497		371.440	-1.771	-0.063	3.9811	4	1	7	-33.98	4.382
HY-Q63509		351.362	-1.766	-0.068	2.5574	6	1	6	-31.31	0.751
HY-Q35022		366.204	-1.765	-0.074	4.2132	6.0	1.0	5.0	-34.78	2.179
HY-Q24308		364.474	-1.763	-0.068	3.5877	5.0	0.0	3.0	-46.52	2.785	1797204-55-7
HY-Q26705		329.359	-1.763	-0.071	3.0063	3.0	2.0	3.0	-48.06	0.073	899984-92-0
HY-Q72451		362.426	-1.760	-0.070	2.7621	4	2	6	-45.88	0.225
HY-Q53688		383.839	-1.755	-0.065	3.2525	3.0	3.0	3.0	-41.37	0.383
HY-Q46820		350.856	-1.753	-0.080	3.2266	6.0	1.0	5.0	-45.29	2.204
HY-Q58466		376.460	-1.750	-0.062	3.8967	4	2	5	-42.12	1.424
HY-Q77166		393.443	-1.744	-0.062	4.5734	4	2	5	-32.72	3.064
HY-Q52037		344.374	-1.735	-0.067	2.9868	5.0	1.0	5.0	-38.37	0.887
HY-Q24908		393.495	-1.733	-0.060	3.38356	6.0	3.0	7.0	-55.73	1.489	1170657-35-8
HY-Q54642		282.303	-1.732	-0.082	1.2913	4	2	3	-35.96	1.463
HY-Q74910		270.267	-1.730	-0.086	1.7984	4.0	1.0	3.0	-33.63	0.202
HY-Q57831		421.419	-1.725	-0.057	2.6639	4	1	4	-37.40	1.645
HY-Q57293		377.876	-1.721	-0.066	2.60832	4	2	2	-41.61	0.725
HY-Q69783		357.801	-1.718	-0.069	2.44972	5	2	5	-30.41	3.745
HY-Q58443		370.412	-1.717	-0.061	3.5166	4.0	2.0	5.0	-31.50	3.995
HY-Q69274		415.460	-1.710	-0.059	3.7431	4.0	1.0	4.0	-34.38	2.184
HY-Q45251		317.392	-1.707	-0.071	3.1972	3.0	0.0	2.0	-43.64	-0.086	473254-23-8
HY-Q64139		445.504	-1.705	-0.053	3.95232	7	1	4	-48.09	4.960
HY-Q53852		422.872	-1.703	-0.057	3.74912	5.0	2.0	6.0	-46.48	1.477
HY-Q80152		382.851	-1.697	-0.063	3.3156	3.0	2.0	4.0	-37.78	0.988
HY-Q28403		417.456	-1.697	-0.059	4.8144	3.0	1.0	3.0	-30.55	1.809
HY-Q58332		399.410	-1.693	-0.056	3.94462	6	2	5	-46.13	2.187
HY-Q66304		350.200	-1.692	-0.074	2.8748	4	1	3	-43.31	1.391
HY-Q73701		406.511	-1.692	-0.058	3.8702	4	2	4	-40.14	0.899
HY-Q67698		398.531	-1.688	-0.058	5.8289	2	2	5	-38.34	1.099
HY-Q55920		401.470	-1.684	-0.056	4.0619	4.0	3.0	7.0	-46.56	3.623
HY-Q30211		353.422	-1.682	-0.067	4.1576	4.0	1.0	4.0	-37.13	0.726	1105231-95-5
HY-Q12356	N-[(2,5-dimethylphenyl)methyl]-4-(pyrrolidin-1-yl)quinazoline-6-carboxamide	360.461	-1.678	-0.062	3.77684	4.0	1.0	4.0	-40.19	0.618
HY-Q70583		305.359	-1.678	-0.080	0.8849	5	1	3	-31.55	0.011
HY-52108	(3-(5-((1-Methylpiperidin-4-yl)methoxy)pyrimidin-2-yl)phenyl)methanol	313.401	-1.675	-0.073	2.3565	5.0	1.0	5.0	-34.52	0.807	1100598-48-8
HY-Q54280		388.471	-1.671	-0.058	4.1922	4.0	2.0	5.0	-35.02	0.247
HY-Q58911		441.447	-1.667	-0.051	3.1791	7.0	2.0	6.0	-50.62	2.714
HY-Q67704		400.522	-1.667	-0.056	5.027	2	2	8	-63.34	1.915
HY-Q67459		399.470	-1.666	-0.057	2.021	5	1	5	-42.30	1.760
HY-Q54288		382.423	-1.657	-0.057	4.44282	4.0	2.0	4.0	-46.14	1.804
HY-Q83753		393.399	-1.653	-0.057	1.9383	5.0	3.0	4.0	-47.04	1.649
HY-QS06592574		234.309	-1.653	-0.110	2.397	6.0	1.0	1.0	-32.70	1.718
HY-Q31266		305.293	-1.648	-0.072	3.8178	5.0	2.0	3.0	-32.49	0.028	1170018-37-7
HY-Q47525		378.494	-1.637	-0.063	1.9272	5.0	1.0	7.0	-34.70	1.147
HY-Q68473		432.911	-1.634	-0.053	4.6697	3	2	6	-43.77	2.188
HY-Q59642		350.422	-1.632	-0.063	2.6337	3	3	6	-40.38	0.954
HY-Q82639		389.440	-1.630	-0.058	3.2686	6.0	2.0	5.0	-47.94	1.423
HY-Q80148		342.786	-1.630	-0.068	2.2625	3	3	5	-33.02	1.744
HY-Q77982		436.471	-1.629	-0.049	3.9803	5.0	2.0	6.0	-49.25	2.059
HY-Q46117		356.422	-1.625	-0.065	4.3681	5.0	0.0	6.0	-42.78	2.653
HY-Q63765		354.380	-1.625	-0.063	2.8665	4.0	2.0	5.0	-32.85	3.772
HY-Q38895		409.440	-1.623	-0.052	3.94812	5.0	1.0	3.0	-39.61	0.514	138773-23-6
HY-Q06815		384.479	-1.618	-0.056	4.8339	2.0	1.0	4.0	-43.32	4.270	941944-64-5
HY-Q69277		397.475	-1.615	-0.058	4.23472	4	1	3	-46.71	2.870
HY-Q27674		372.424	-1.613	-0.058	3.6926	3.0	1.0	4.0	-48.62	0.030	898426-26-1
HY-Q53811		436.418	-1.611	-0.050	3.0985	5.0	2.0	5.0	-51.16	0.842
HY-Q10339	2-(4-methylphenyl)-8-(1-pyrrolidinyl)-6,7-dihydro-5H-cyclopenta[d][1,2,4]triazolo[1,5-a]pyrimidine	319.412	-1.609	-0.067	3.18862	5.0	0.0	2.0	-31.36	1.632
HY-Q05941		388.427	-1.605	-0.055	4.2548	6.0	1.0	7.0	-40.95	1.467	921061-27-0
HY-Q65932		322.339	-1.603	-0.067	2.7127	2.0	1.0	3.0	-35.35	-0.001
HY-Q11113	1-(3-{4-oxo-2-phenyl-4H,5H-pyrazolo[1,5-a]pyrazin-5-yl}propanoyl)piperidine-4-carboxamide	393.447	-1.602	-0.055	1.277	6.0	1.0	5.0	-40.90	3.535
HY-Q54405		375.453	-1.601	-0.059	4.3923	5.0	0.0	3.0	-49.62	0.898
HY-Q58379		392.365	-1.599	-0.055	4.1171	4	2	4	-46.35	1.022
HY-Q57440		407.474	-1.597	-0.053	2.25102	5.0	3.0	5.0	-42.38	1.929
HY-Q71454		450.476	-1.595	-0.050	2.5112	8	2	5	-45.67	2.768
HY-Q43325		312.369	-1.583	-0.069	2.244	3.0	2.0	7.0	-46.38	1.377
HY-Q10792	3,6-bis(4-methylphenyl)-2H-pyrazolo[3,4-b]pyridine-4-carboxylic acid	343.386	-1.581	-0.061	4.60694	3.0	2.0	3.0	-39.54	0.243
HY-Q04958		442.475	-1.568	-0.048	4.28546	7.0	1.0	5.0	-42.96	1.269
HY-Q28871		387.443	-1.558	-0.054	4.03502	5.0	2.0	5.0	-40.21	0.797	1020977-09-6
HY-Q25523		323.331	-1.552	-0.065	1.9999	5.0	0.0	2.0	-38.65	0.909	1396879-04-1
HY-Q80739		415.478	-1.550	-0.052	3.4704	6.0	1.0	4.0	-48.32	2.257
HY-Q71229		341.414	-1.549	-0.060	4.23972	3	1	4	-45.11	0.194
HY-Q78035		295.342	-1.548	-0.070	2.6062	3.0	2.0	4.0	-42.91	0.242
HY-Q73306		443.528	-1.547	-0.048	4.1149	4	2	4	-52.79	0.396
HY-Q75176		406.467	-1.541	-0.053	2.8818	6	2	5	-48.40	0.144
HY-Q16958		355.438	-1.525	-0.059	2.9288	5.0	1.0	6.0	-49.24	1.258	1203395-52-1
HY-W062030	Benzo[b]thiophene-2,6-dicarboxylic acid 2-ethyl ester	250.275	-1.520	-0.089	2.7762	4.0	1.0	3.0	-30.81	0.001	850074-43-0
HY-Q29986		342.420	-1.519	-0.063	2.89912	4.0	1.0	4.0	-39.13	0.685	686743-46-4
HY-Q46999		381.479	-1.519	-0.061	2.54722	7.0	2.0	5.0	-48.38	2.388
HY-Q06924		311.366	-1.512	-0.069	2.9327	6.0	0.0	3.0	-32.20	4.849	879919-55-8
HY-Q09108	N-{[3-(1,2-diethyl-1H-1,3-benzodiazol-6-yl)-1,2,4-oxadiazol-5-yl]methyl}benzamide	375.432	-1.511	-0.054	3.5986	6.0	1.0	6.0	-51.27	0.457
HY-Q82582		350.378	-1.509	-0.058	1.6846	5.0	2.0	6.0	-30.31	1.332
HY-Q26806		310.422	-1.503	-0.068	3.57542	3.0	1.0	5.0	-44.55	2.456	851412-60-7
HY-Q37337		339.424	-1.487	-0.062	3.0908	6.0	1.0	6.0	-40.55	4.089
HY-Q28915		417.387	-1.486	-0.050	3.88482	5.0	1.0	5.0	-44.59	2.493	1251604-79-1
HY-Q64427		371.400	-1.481	-0.053	2.9116	5	2	5	-37.05	3.462
HY-Q36388		347.443	-1.476	-0.059	3.8152	4.0	1.0	5.0	-43.24	3.509
HY-Q33216		435.343	-1.473	-0.057	4.2262	4.0	1.0	6.0	-45.16	3.210	850932-54-6
HY-Q65492		329.359	-1.471	-0.059	3.2091	3	2	3	-40.34	0.304
HY-Q34142		389.286	-1.467	-0.056	4.7581	3.0	2.0	5.0	-48.37	2.235	2548988-85-6
HY-Q75824		385.383	-1.459	-0.050	2.5941	6	2	4	-39.52	0.342
HY-Q79915		374.444	-1.458	-0.052	2.9912	4.0	0.0	3.0	-44.40	0.380
HY-Q05213		374.429	-1.454	-0.054	3.11898	7.0	1.0	4.0	-38.24	3.153
HY-Q67705		428.576	-1.448	-0.045	5.9497	2	2	7	-47.07	2.937
HY-Q65551		440.503	-1.440	-0.044	4.4109	5	2	6	-48.08	2.375
HY-Q12221	5-[5-(2-chloro-5-fluorophenyl)-1,2,4-oxadiazol-3-yl]-1-methyl-1,2-dihydropyridin-2-one	305.696	-1.439	-0.069	2.8948	5.0	0.0	2.0	-33.78	0.001
HY-Q49587		402.406	-1.435	-0.048	4.7438	6.0	2.0	4.0	-52.22	0.123
HY-Q33229		362.458	-1.434	-0.055	3.6693	5.0	1.0	5.0	-38.57	0.739	2549027-16-7
HY-Q36875		317.348	-1.426	-0.059	3.4903	3.0	1.0	4.0	-31.42	1.506
HY-Q18458		333.298	-1.416	-0.059	2.1612	6.0	1.0	5.0	-38.44	1.530	2034229-71-3
HY-Q10611	N-(4-cyanophenyl)-3-(3-phenyl-1,2,4-oxadiazol-5-yl)benzene-1-sulfonamide	402.435	-1.412	-0.049	4.07608	6.0	1.0	5.0	-46.27	1.133
HY-49712	Methyl 2,3,4,9-tetrahydro-2-(2-phenylacetyl)-1H-pyrido[3,4-b]indole-6-carboxylate	348.402	-1.411	-0.054	3.0819	3.0	1.0	3.0	-46.78	1.938	1428341-51-8
HY-Q80694		383.517	-1.411	-0.052	3.9884	5.0	2.0	6.0	-38.24	4.319
HY-Q20847		322.372	-1.402	-0.058	1.81262	6.0	2.0	6.0	-36.60	2.121	1396874-25-1
HY-Q74539		303.720	-1.390	-0.066	4.1553	2.0	1.0	3.0	-38.24	0.067
HY-Q65886		388.467	-1.377	-0.047	3.5002	3	1	7	-43.74	3.207
HY-Q29109		389.450	-1.376	-0.047	4.83562	6.0	0.0	6.0	-43.89	4.280	1358204-25-7
HY-Q41068		461.543	-1.372	-0.042	4.5887	5.0	2.0	6.0	-43.51	0.929
HY-Q62019		392.459	-1.371	-0.047	2.76562	4	2	3	-52.07	2.497
HY-Q01025	2-(1H-indol-3-yl)-1-{2-[3-(2-methoxyphenyl)-1,2,4-oxadiazol-5-yl]pyrrolidin-1-yl}ethan-1-one	402.454	-1.368	-0.046	4.1327	5.0	1.0	5.0	-32.47	0.700
HY-Q64180		413.437	-1.367	-0.044	3.62232	6	2	6	-40.05	1.954
HY-Q37040		369.468	-1.339	-0.056	1.48732	6.0	1.0	3.0	-41.63	3.103
HY-Q28712		339.370	-1.327	-0.053	2.7033	2.0	1.0	2.0	-36.43	1.497	887466-03-7
HY-Q09603	N-[(4-fluorophenyl)methyl]-4-[6-oxo-3-(pyrrolidin-1-yl)-1,6-dihydropyridazin-1-yl]benzamide	392.434	-1.317	-0.045	2.9018	5.0	1.0	5.0	-47.40	1.633
HY-Q26581		387.447	-1.316	-0.045	2.70414	7.0	0.0	2.0	-45.54	2.536	2640959-52-8
HY-Q12478	2-{4-[5-(4-fluorophenyl)-1,2,4-oxadiazol-3-yl]-1H-imidazol-1-yl}-N-[(4-fluorophenyl)methyl]acetamide	395.369	-1.311	-0.045	3.1947	6.0	1.0	6.0	-30.67	2.819
HY-Q62709		357.413	-1.299	-0.048	4.0318	4	0	2	-46.46	0.950
HY-Q01995	3-[9-(3,4-dimethylphenyl)pyrazolo[1,5-a][1,2,4]triazolo[3,4-c]pyrazin-3-yl]-N~1~-[(5-methyl-2-furyl)methyl]propanamide	428.496	-1.297	-0.041	3.81126	7.0	1.0	6.0	-51.23	2.571
HY-Q71024		442.500	-1.292	-0.040	5.0667	5	3	6	-42.38	2.417
HY-Q68459		339.398	-1.284	-0.049	4.2268	3	1	4	-31.83	1.917
HY-Q46919		367.287	-1.281	-0.049	1.77912	8.0	0.0	3.0	-33.81	1.010
HY-Q07625		352.393	-1.269	-0.047	4.5919	2.0	1.0	3.0	-43.09	0.893	667878-08-2
HY-Q47270		399.436	-1.269	-0.045	1.3836	10.0	0.0	6.0	-41.54	0.702
HY-Q44950		329.312	-1.265	-0.053	0.24412	6.0	0.0	2.0	-34.17	0.795
HY-Q58446		404.857	-1.252	-0.043	4.17	4	2	5	-53.71	0.084
HY-Q27366		344.374	-1.230	-0.047	3.4575	4.0	1.0	3.0	-37.88	4.756	1251574-51-2
HY-Q08041		354.410	-1.228	-0.047	1.8306	6.0	0.0	3.0	-41.67	0.201	1448132-58-8
HY-Q82638		416.868	-1.221	-0.041	4.4655	4.0	2.0	5.0	-50.80	1.027
HY-Q37712		421.353	-1.200	-0.044	4.9264	5.0	1.0	7.0	-34.45	2.508
HY-Q56687		426.476	-1.197	-0.037	2.8941	5	2	7	-43.00	3.753
HY-Q54407		369.424	-1.185	-0.042	4.3308	4.0	0.0	3.0	-47.43	0.860
HY-Q30338		309.330	-1.174	-0.053	3.34232	3.0	0.0	4.0	-45.28	0.872	2549023-11-0
HY-Q19800		402.376	-1.160	-0.040	3.4043	5.0	0.0	4.0	-33.19	3.945	2380192-73-2
HY-Q57647		370.412	-1.154	-0.041	2.9576	4	2	5	-40.20	1.366
HY-Q65888		424.500	-1.144	-0.036	4.2904	3	1	7	-46.80	1.723
HY-Q37351		466.636	-1.142	-0.036	4.7613	8.0	2.0	8.0	-60.84	2.429
HY-Q30904		423.517	-1.134	-0.037	2.48044	8.0	1.0	7.0	-48.95	0.452	896301-55-6
HY-Q73270		409.511	-1.115	-0.038	2.8257	4	2	5	-54.07	1.402
HY-Q53801		428.492	-1.109	-0.035	4.266	5.0	2.0	5.0	-50.07	2.290
HY-Q21730		395.423	-1.102	-0.038	0.7935	9.0	0.0	6.0	-37.72	2.296	1788557-14-1
HY-Q09365	3,5-difluoro-N-(2-{3-propyl-3H-imidazo[4,5-b]pyridin-2-yl}ethyl)benzamide	344.365	-1.085	-0.043	3.092	4.0	1.0	6.0	-49.80	0.776
HY-Q62708		363.442	-1.081	-0.042	4.0933	5	0	2	-49.35	1.128
HY-Q54408		370.412	-1.078	-0.038	3.7258	5.0	0.0	3.0	-47.51	1.175
HY-Q10166	methyl 2-[2-(2-chlorophenyl)-5-methyl-7-oxo-4H,7H-[1,2,4]triazolo[1,5-a]pyrimidin-4-yl]acetate	332.747	-1.077	-0.047	1.69282	7.0	0.0	3.0	-45.18	0.982
HY-Q76968		388.431	-1.068	-0.037	2.34562	5	3	6	-33.22	3.059
HY-Q80738		418.428	-1.067	-0.034	2.9594	5	2	5	-48.95	0.296
HY-Q71354		294.314	-1.061	-0.048	1.4497	3	2	1	-35.39	0.144
HY-Q01019	N-{3-[3-(3-oxo-4-propyl-3,4-dihydro-2H-1,4-benzoxazin-6-yl)-1,2,4-oxadiazol-5-yl]phenyl}furan-2-carboxamide	444.447	-1.031	-0.031	4.3843	7.0	1.0	6.0	-34.95	2.982
HY-Q20746		356.451	-1.026	-0.041	2.8966	5.0	1.0	5.0	-32.75	4.637	1021135-74-9
HY-Q28346		443.841	-1.025	-0.033	4.78214	6.0	1.0	5.0	-46.17	1.970	1021216-95-4
HY-Q68693		402.410	-1.019	-0.034	2.5948	5	3	5	-43.05	1.629
HY-Q68399		383.451	-1.015	-0.035	4.2766	4	1	7	-39.78	2.770
HY-Q53748		414.460	-1.014	-0.033	3.12872	5.0	2.0	5.0	-51.77	1.190
HY-Q32562		356.466	-1.010	-0.040	4.5989	3.0	1.0	7.0	-38.90	2.480	851412-13-0
HY-Q28849		385.390	-0.993	-0.035	2.0702	4.0	2.0	4.0	-43.89	1.885	894034-94-7
HY-Q53782		390.399	-0.984	-0.034	2.4133	6.0	2.0	5.0	-45.01	0.577
HY-Q53777		400.438	-0.969	-0.032	3.45102	5	2	4	-47.60	0.347
HY-Q80272		360.377	-0.942	-0.035	2.3215	4.0	4.0	5.0	-35.49	0.156
HY-Q69646		383.451	-0.890	-0.031	3.4224	4	1	6	-38.24	4.095
HY-Q60824		407.380	-0.882	-0.029	3.4184	4	3	5	-46.84	0.044
HY-Q66087		365.458	-0.878	-0.034	3.0474	4	2	6	-37.52	0.428
HY-QS04207418		428.463	-0.877	-0.027	4.3806	4.0	1.0	7.0	-45.52	2.119
HY-Q60911		371.400	-0.807	-0.029	3.1402	4	3	5	-46.57	0.068
HY-Q46403		379.420	-0.716	-0.026	1.41572	6.0	2.0	3.0	-42.41	4.496
HY-Q26471		400.435	-0.715	-0.025	1.47932	7.0	1.0	6.0	-41.06	3.171	1173262-47-9
HY-Q35689		417.538	-0.714	-0.024	4.461	6.0	0.0	5.0	-63.60	1.219
HY-Q61034		429.476	-0.683	-0.021	5.0177	6.0	1.0	6.0	-48.60	1.491
HY-Q34999		415.446	-0.468	-0.016	3.7198	8.0	0.0	8.0	-35.67	2.087	612525-99-2
HY-Q84558		439.519	-0.348	-0.011	4.6099	3.0	2.0	3.0	-51.75	3.336
HY-Q57583		357.414	-0.274	-0.011	1.1345	5.0	3.0	6.0	-35.57	1.691
HY-Q37723		390.871	-0.182	-0.007	3.9292	5.0	1.0	6.0	-33.87	2.105
HY-Q57590		383.452	1.199	0.043	1.6192	5.0	2.0	4.0	-30.75	0.150
